# Supplementary material for: GAPDH mediates drug resistance and metabolism in Plasmodium falciparum malaria parasites
Source: PLoS Pathog. 2022 Sep 14;18(9):e1010803. doi: 10.1371/journal.ppat.1010803 (PMC9512246; doi:10.1371/journal.ppat.1010803)
Supplement: S1 Data — (XLSX) [file ppat.1010803.s011.xlsx]

## Sheet: SEC Traces
Volume (mL)	WT	I209T	V238A
0	1.03
0		-0.62
0			2.49
0.13	-0.27
0.15		-0.25
0.15			-0.38
0.27	-0.29
0.29		-0.24
0.29			0.36
0.4	-0.21
0.44		0.45
0.44			4.85
0.53	0.99
0.58		0.96
0.59			3.54
0.67	1.12
0.73		1.3
0.73			3.04
0.8	1.22
0.88		1.52
0.88			2.41
0.93	1.35
1.02		1.67
1.02			1.71
1.06	1.44
1.17		1.71
1.17			1.18
1.2	1.47
1.32		1.67
1.32			0.8
1.33	1.42
1.46	1.39
1.46		1.62
1.46			0.55
1.6	1.39
1.61		1.57
1.61			0.42
1.73	1.31
1.75		1.52
1.76			0.27
1.86	1.3
1.9		1.5
1.9			0.21
2	1.31
2.05		1.44
2.05			0.15
2.13	1.28
2.19		1.37
2.19			0.1
2.26	1.27
2.34		1.33
2.34			0.05
2.39	1.28
2.49		1.28
2.49			0.06
2.53	1.27
2.63		1.26
2.63			0.05
2.66	1.25
2.78		1.17
2.78			-0.01
2.79	1.23
2.92		1.14
2.93	1.24
2.93			-0.03
3.06	1.23
3.07		1.14
3.07			-0.05
3.19	1.24
3.22		1.05
3.22			-0.08
3.33	1.2
3.36		1.01
3.36			-0.06
3.46	1.2
3.51		0.98
3.51			-0.07
3.59	1.18
3.65		0.97
3.66			-0.09
3.72	1.16
3.8		0.91
3.8			-0.08
3.86	1.14
3.95		0.89
3.95			-0.12
3.99	1.14
4.09		0.86
4.1			-0.1
4.12	1.12
4.24		0.86
4.24			-0.12
4.26	1.12
4.39	1.12
4.39		0.81
4.39			-0.13
4.52	1.1
4.53		0.79
4.54			-0.09
4.66	1.07
4.68		0.77
4.68			-0.1
4.79	1.07
4.82		0.74
4.83			-0.1
4.92	1.07
4.97		0.72
4.97			-0.09
5.05	1.04
5.12		0.7
5.12			-0.1
5.19	1.04
5.26		0.7
5.27			-0.11
5.32	1.04
5.41		0.69
5.41			-0.1
5.45	1.05
5.56		0.67
5.56			-0.12
5.59	1.04
5.7		0.65
5.71			-0.11
5.72	1.04
5.85	1.04
5.85		0.64
5.85			-0.11
5.99	1.04
5.99		0.59
6			-0.12
6.12	1.01
6.14		0.59
6.14			-0.13
6.25	1.03
6.29		0.59
6.29			-0.1
6.38	1.03
6.43		0.52
6.44			-0.11
6.52	1.02
6.58		0.52
6.58			-0.05
6.65	1.03
6.73		0.51
6.73			-0.08
6.78	1.02
6.87		0.49
6.88			-0.07
6.92	1
7.02		0.46
7.02			-0.08
7.05	1.03
7.16		0.47
7.17			-0.08
7.18	0.99
7.31		0.46
7.31			-0.11
7.32	0.99
7.45	1.01
7.46		0.44
7.46			-0.1
7.58	1.02
7.6		0.45
7.61			-0.08
7.71	1
7.75		0.41
7.75			-0.05
7.85	1.02
7.89		0.4
7.9			-0.08
7.98	1.02
8.04		0.39
8.05			-0.04
8.11	1.02
8.19		0.37
8.19			-0.06
8.25	1.02
8.33		0.39
8.34			-0.05
8.38	1.03
8.48		0.37
8.49			-0.06
8.51	1.03
8.63		0.36
8.63			-0.03
8.65	1.04
8.77		0.35
8.78	1.05
8.78			-0.02
8.91	1.04
8.92		0.33
8.92			-0.06
9.04	1.04
9.06		0.33
9.07			-0.04
9.18	1.08
9.21		0.31
9.22			-0.04
9.31	1.04
9.36		0.31
9.36			-0.03
9.44	1.04
9.5		0.33
9.51			-0.02
9.58	1.05
9.65		0.31
9.66			-0.02
9.71	1.04
9.8		0.3
9.8			-0.01
9.84	1.05
9.94		0.31
9.95			-0.04
9.98	1.04
10.09		0.32
10.09			-0.02
10.11	1.05
10.23		0.25
10.24	1.03
10.24			-0.01
10.38	1.05
10.38		0.29
10.39			0.03
10.51	1.05
10.53		0.28
10.53			-0.02
10.64	1.09
10.67		0.27
10.68			0.02
10.77	1.05
10.82		0.29
10.83			0.02
10.91	1.08
10.96		0.28
10.97			0.01
11.04	1.08
11.11		0.28
11.12			0
11.17	1.09
11.26		0.27
11.26			-0.04
11.31	1.09
11.4		0.28
11.41			-0.02
11.44	1.1
11.55		0.29
11.56			-0.02
11.57	1.1
11.7		0.3
11.7			0
11.71	1.11
11.84	1.09
11.84		0.3
11.85			-0.02
11.97	1.11
11.99		0.27
12			-0.01
12.1	1.11
12.13		0.28
12.14			-0.03
12.24	1.11
12.28		0.27
12.29			0
12.37	1.1
12.43		0.24
12.44			0
12.5	1.1
12.57		0.28
12.58			0
12.64	1.12
12.72		0.26
12.73			-0.01
12.77	1.12
12.87		0.27
12.87			-0.03
12.9	1.12
13.01		0.28
13.02			-0.03
13.04	1.13
13.16		0.28
13.17	1.11
13.17			-0.04
13.3	1.11
13.3		0.29
13.31			-0.03
13.43	1.11
13.45		0.29
13.46			-0.06
13.57	1.12
13.6		0.28
13.61			-0.06
13.7	1.14
13.74		0.29
13.75			-0.07
13.83	1.13
13.89		0.31
13.9			-0.06
13.97	1.12
14.03		0.28
14.04			-0.07
14.1	1.1
14.18		0.32
14.19			-0.05
14.23	0
14.33		-0.02
14.34			0
14.37	-0.01
14.47		-0.02
14.48			0.03
14.5	-0.01
14.62		-0.03
14.63	-0.03
14.63			0.03
14.76	-0.02
14.77		-0.02
14.78			0.05
14.9	-0.05
14.91		-0.03
14.92			0.05
15.03	-0.01
15.06		-0.03
15.07			0.04
15.16	-0.02
15.2		-0.01
15.22			0.02
15.3	-0.03
15.35		-0.01
15.36			-0.02
15.43	-0.03
15.5		0.01
15.51			-0.01
15.56	-0.04
15.64		0.01
15.65			0
15.7	-0.03
15.79		0.02
15.8			-0.02
15.83	-0.03
15.94		0.04
15.95			-0.03
15.96	-0.05
16.08		0.03
16.09	-0.05
16.09			-0.04
16.23	-0.03
16.23		0
16.24			-0.06
16.36	-0.04
16.37		0.03
16.39			-0.06
16.49	-0.03
16.52		0.04
16.53			-0.07
16.63	-0.05
16.67		0.03
16.68			-0.06
16.76	-0.06
16.81		0.05
16.82			-0.07
16.89	-0.04
16.96		0.03
16.97			-0.09
17.03	-0.09
17.11		0.05
17.12			-0.09
17.16	-0.07
17.25		0.05
17.26			-0.1
17.29	-0.09
17.4		0.05
17.41			-0.09
17.42	-0.1
17.54		0.05
17.56	-0.09
17.56			-0.14
17.69	-0.08
17.69		0.09
17.7			-0.12
17.82	-0.08
17.84		0.06
17.85			-0.13
17.96	-0.1
17.98		0.05
17.99			-0.12
18.09	-0.1
18.13		0.06
18.14			-0.17
18.22	-0.1
18.27		0.06
18.29			-0.15
18.36	-0.1
18.42		0.05
18.43			-0.15
18.49	-0.1
18.57		0.06
18.58			-0.16
18.62	-0.11
18.71		0.02
18.73			-0.17
18.76	-0.09
18.86		0.05
18.87			-0.14
18.89	-0.13
19.01		0.04
19.02	-0.14
19.02			-0.15
19.15	-0.11
19.15		0.05
19.17			-0.17
19.29	-0.15
19.3		0.04
19.31			-0.18
19.42	-0.15
19.44		0.04
19.46			-0.2
19.55	-0.14
19.59		0.05
19.6			-0.21
19.69	-0.14
19.74		0.03
19.75			-0.2
19.82	-0.15
19.88		0.03
19.9			-0.21
19.95	-0.17
20.03		0.02
20.04			-0.21
20.09	-0.18
20.18		0.02
20.19			-0.2
20.22	-0.18
20.32		0
20.34			-0.22
20.35	-0.19
20.47		0.01
20.48	-0.2
20.48			-0.21
20.61		0
20.62	-0.16
20.63			-0.2
20.75	-0.24
20.76		-0.02
20.77			-0.21
20.88	-0.19
20.91		0
20.92			-0.19
21.02	-0.24
21.05		-0.01
21.07			-0.21
21.15	-0.21
21.2		-0.03
21.21			-0.21
21.28	-0.24
21.34		-0.04
21.36			-0.21
21.42	-0.23
21.49		0.01
21.51			-0.23
21.55	-0.23
21.64		-0.06
21.65			-0.22
21.68	-0.23
21.78		-0.03
21.8			-0.23
21.81	-0.24
21.93		-0.05
21.94			-0.23
21.95	-0.22
22.08	-0.24
22.08		-0.03
22.09			-0.22
22.21	-0.25
22.22		-0.04
22.24			-0.22
22.35	-0.25
22.37		-0.05
22.38			-0.21
22.48	-0.24
22.51		-0.06
22.53			-0.22
22.61	-0.25
22.66		-0.06
22.68			-0.21
22.75	-0.23
22.81		-0.07
22.82			-0.2
22.88	-0.26
22.95		-0.06
22.97			-0.18
23.01	-0.25
23.1		-0.09
23.12			-0.18
23.14	-0.27
23.25		-0.1
23.26			-0.19
23.28	-0.26
23.39		-0.08
23.41	-0.27
23.41			-0.19
23.54	-0.24
23.54		-0.12
23.55			-0.23
23.68	-0.24
23.68		-0.13
23.7			-0.23
23.81	-0.27
23.83		-0.14
23.85			-0.21
23.94	-0.25
23.98		-0.14
23.99			-0.22
24.08	-0.27
24.12		-0.15
24.14			-0.2
24.21	-0.25
24.27		-0.18
24.29			-0.2
24.34	-0.21
24.41		-0.16
24.43			-0.2
24.47	-0.26
24.56		-0.18
24.58			-0.18
24.61	-0.23
24.71		-0.17
24.72			-0.19
24.74	-0.23
24.85		-0.18
24.87	-0.24
24.87			-0.18
25		-0.17
25.01	-0.22
25.02			-0.16
25.14	-0.24
25.15		-0.18
25.16			-0.17
25.27	-0.23
25.29		-0.18
25.31			-0.16
25.41	-0.21
25.44		-0.22
25.46			-0.14
25.54	-0.2
25.58		-0.2
25.6			-0.14
25.67	-0.21
25.73		-0.18
25.75			-0.17
25.8	-0.23
25.88		-0.21
25.89			-0.17
25.94	-0.21
26.02		-0.2
26.04			-0.16
26.07	-0.22
26.17		-0.22
26.19			-0.14
26.2	-0.23
26.32		-0.22
26.33			-0.11
26.34	-0.23
26.46		-0.22
26.47	-0.22
26.48			-0.12
26.6	-0.21
26.61		-0.23
26.63			-0.12
26.74	-0.2
26.75		-0.21
26.77			-0.11
26.87	-0.22
26.9		-0.23
26.92			-0.11
27	-0.2
27.05		-0.23
27.07			-0.08
27.13	-0.21
27.19		-0.24
27.21			-0.05
27.27	-0.2
27.34		-0.22
27.36			-0.06
27.4	-0.18
27.49		-0.24
27.5			-0.07
27.53	-0.19
27.63		-0.23
27.65			-0.09
27.67	-0.18
27.78		-0.25
27.8	-0.18
27.8			-0.08
27.92		-0.24
27.93	-0.17
27.94			-0.1
28.07	-0.15
28.07		-0.24
28.09			-0.1
28.2	-0.13
28.22		-0.25
28.24			-0.11
28.33	-0.16
28.36		-0.25
28.38			-0.11
28.47	-0.15
28.51		-0.24
28.53			-0.09
28.6	-0.16
28.65		-0.25
28.67			-0.08
28.73	-0.14
28.8		-0.23
28.82			-0.09
28.86	-0.13
28.95		-0.23
28.97			-0.1
29	-0.13
29.09		-0.24
29.11			-0.07
29.13	-0.14
29.24		-0.25
29.26	-0.13
29.26			-0.07
29.39		-0.24
29.4	-0.11
29.41			-0.09
29.53	-0.11
29.53		-0.22
29.55			-0.07
29.66	-0.11
29.68		-0.24
29.7			-0.08
29.8	-0.1
29.82		-0.25
29.84			-0.09
29.93	-0.1
29.97		-0.23
29.99			-0.11
30.06	-0.09
30.12		-0.23
30.14			-0.09
30.19	-0.11
30.26		-0.23
30.28			-0.09
30.33	-0.08
30.41		-0.23
30.43			-0.11
30.46	-0.12
30.56		-0.2
30.58			-0.08
30.59	-0.11
30.7		-0.22
30.72			-0.1
30.73	-0.11
30.85		-0.2
30.86	-0.12
30.87			-0.08
30.99	-0.1
30.99		-0.21
31.02			-0.1
31.13	-0.09
31.14		-0.2
31.16			-0.08
31.26	-0.11
31.29		-0.22
31.31			-0.1
31.39	-0.1
31.43		-0.21
31.45			-0.1
31.52	-0.11
31.58		-0.2
31.6			-0.09
31.66	-0.08
31.72		-0.19
31.75			-0.14
31.79	-0.09
31.87		-0.19
31.89			-0.15
31.92	-0.1
32.02		-0.2
32.04			-0.15
32.06	-0.08
32.16		-0.17
32.19	-0.11
32.19			-0.14
32.31		-0.18
32.32	-0.09
32.33			-0.17
32.46	-0.1
32.46		-0.18
32.48			-0.15
32.59	-0.09
32.6		-0.16
32.62			-0.15
32.72	-0.11
32.75		-0.16
32.77			-0.16
32.85	-0.09
32.89		-0.17
32.92			-0.15
32.99	-0.11
33.04		-0.15
33.06			-0.14
33.12	-0.12
33.19		-0.12
33.21			-0.15
33.25	-0.12
33.33		-0.13
33.36			-0.18
33.39	-0.13
33.48		-0.11
33.5			-0.16
33.52	-0.13
33.63		-0.11
33.65	-0.14
33.65			-0.19
33.77		-0.1
33.79	-0.15
33.79			-0.19
33.92	-0.14
33.92		-0.09
33.94			-0.19
34.05	-0.14
34.06		-0.09
34.09			-0.19
34.18	-0.14
34.21		-0.06
34.23			-0.22
34.32	-0.15
34.36		-0.09
34.38			-0.23
34.45	-0.15
34.5		-0.08
34.53			-0.23
34.58	-0.16
34.65		-0.06
34.67			-0.23
34.72	-0.15
34.79		-0.06
34.82			-0.24
34.85	-0.16
34.94		-0.09
34.97			-0.25
34.98	-0.16
35.09		-0.08
35.11			-0.23
35.12	-0.17
35.23		-0.06
35.25	-0.18
35.26			-0.23
35.38	-0.17
35.38		-0.08
35.4			-0.24
35.51	-0.18
35.53		-0.07
35.55			-0.22
35.65	-0.17
35.67		-0.08
35.7			-0.24
35.78	-0.15
35.82		-0.06
35.84			-0.27
35.91	-0.2
35.96		-0.05
35.99			-0.27
36.05	-0.16
36.11		-0.08
36.14			-0.28
36.18	-0.18
36.26		-0.06
36.28			-0.27
36.31	-0.18
36.4		-0.07
36.43			-0.29
36.45	-0.22
36.55		-0.04
36.57			-0.3
36.58	-0.22
36.7		-0.08
36.71	-0.21
36.72			-0.3
36.84	-0.23
36.84		-0.09
36.87			-0.26
36.98	-0.23
36.99		-0.05
37.01			-0.32
37.11	-0.25
37.13		-0.07
37.16			-0.29
37.24	-0.25
37.28		-0.06
37.31			-0.3
37.38	-0.27
37.43		-0.06
37.45			-0.3
37.51	-0.28
37.57		-0.07
37.6			-0.3
37.64	-0.28
37.72		-0.07
37.74			-0.31
37.78	-0.28
37.87		-0.07
37.89			-0.33
37.91	-0.28
38.01		-0.07
38.04	-0.29
38.04			-0.32
38.16		-0.08
38.18	-0.27
38.18			-0.29
38.3		-0.08
38.31	-0.3
38.33			-0.32
38.44	-0.3
38.45		-0.07
38.48			-0.32
38.57	-0.31
38.6		-0.08
38.62			-0.33
38.71	-0.31
38.74		-0.08
38.77			-0.33
38.84	-0.32
38.89		-0.09
38.92			-0.32
38.97	-0.31
39.03		-0.1
39.06			-0.31
39.11	-0.33
39.18		-0.11
39.21			-0.33
39.24	-0.32
39.33		-0.1
39.35			-0.3
39.37	-0.32
39.47		-0.13
39.5			-0.31
39.51	-0.29
39.62		-0.11
39.64	-0.34
39.65			-0.31
39.77	-0.33
39.77		-0.13
39.79			-0.29
39.9	-0.35
39.91		-0.14
39.94			-0.34
40.04	-0.32
40.06		-0.12
40.09			-0.32
40.17	-0.34
40.2		-0.16
40.23			-0.33
40.3	-0.33
40.35		-0.11
40.38			-0.34
40.44	-0.34
40.5		-0.16
40.52			-0.33
40.57	-0.34
40.64		-0.15
40.67			-0.3
40.7	-0.33
40.79		-0.13
40.82			-0.32
40.84	-0.33
40.94		-0.14
40.96			-0.33
40.97	-0.34
41.08		-0.14
41.1	-0.32
41.11			-0.31
41.23	-0.33
41.23		-0.15
41.26			-0.28
41.37	-0.35
41.37		-0.17
41.4			-0.28
41.5	-0.36
41.52		-0.17
41.55			-0.29
41.63	-0.35
41.67		-0.18
41.69			-0.3
41.77	-0.35
41.81		-0.18
41.84			-0.26
41.9	-0.36
41.96		-0.18
41.99			-0.29
42.03	-0.35
42.1		-0.21
42.13			-0.27
42.17	-0.35
42.25		-0.2
42.28			-0.28
42.3	-0.35
42.4		-0.2
42.43	-0.31
42.43			-0.27
42.54		-0.21
42.56	-0.33
42.57			-0.25
42.69		-0.21
42.7	-0.32
42.72			-0.23
42.83	-0.32
42.84		-0.19
42.87			-0.23
42.96	-0.32
42.98		-0.22
43.01			-0.22
43.1	-0.31
43.13		-0.2
43.16			-0.21
43.23	-0.3
43.27		-0.22
43.3			-0.19
43.36	-0.28
43.42		-0.19
43.45			-0.16
43.5	-0.26
43.57		-0.18
43.6			-0.14
43.63	-0.29
43.71		-0.18
43.74			-0.11
43.76	-0.28
43.86		-0.17
43.89	-0.27
43.89			-0.12
44.01		-0.16
44.03	-0.24
44.04			-0.12
44.15		-0.12
44.16	-0.22
44.18			-0.11
44.29	-0.22
44.3		-0.13
44.33			-0.09
44.43	-0.22
44.44		-0.09
44.47			-0.03
44.56	-0.21
44.59		-0.07
44.62			-0.06
44.69	-0.19
44.74		-0.03
44.77			0.01
44.83	-0.19
44.88		-0.01
44.91			0.04
44.96	-0.16
45.03		0.01
45.06			0.08
45.09	-0.17
45.17		0.07
45.21			0.11
45.22	-0.13
45.32		0.15
45.35			0.16
45.36	-0.13
45.47		0.2
45.49	-0.1
45.5			0.24
45.61		0.24
45.62	-0.09
45.65			0.31
45.76	-0.07
45.76		0.33
45.79			0.37
45.89	-0.05
45.91		0.42
45.94			0.44
46.02	0
46.05		0.55
46.08			0.52
46.16	0.01
46.2		0.69
46.23			0.63
46.29	0.04
46.34		0.9
46.38			0.79
46.42	0.07
46.49		1.17
46.52			0.99
46.55	0.07
46.64		1.48
46.67			1.22
46.69	0.13
46.78		1.86
46.82	0.15
46.82			1.46
46.93		2.29
46.95	0.18
46.96			1.79
47.08		2.76
47.09	0.24
47.11			2.12
47.22	0.22
47.22		3.22
47.25			2.4
47.35	0.31
47.37		3.72
47.4			2.73
47.49	0.33
47.51		4.15
47.55			3.04
47.62	0.36
47.66		4.48
47.69			3.26
47.75	0.39
47.81		4.77
47.84			3.43
47.89	0.44
47.95		5.04
47.99			3.54
48.02	0.43
48.1		5.15
48.13			3.62
48.15	0.45
48.25		5.26
48.28	0.45
48.28			3.68
48.39		5.28
48.42	0.46
48.42			3.65
48.54		5.29
48.55	0.47
48.57			3.65
48.68	0.47
48.68		5.22
48.72			3.63
48.82	0.47
48.83		5.13
48.86			3.61
48.95	0.42
48.98		5.01
49.01			3.54
49.08	0.45
49.12		4.89
49.16			3.47
49.22	0.44
49.27		4.77
49.3			3.41
49.35	0.44
49.41		4.64
49.45			3.36
49.48	0.42
49.56		4.48
49.6			3.27
49.61	0.43
49.71		4.36
49.74			3.19
49.75	0.42
49.85		4.24
49.88	0.39
49.89			3.12
50		4.09
50.01	0.41
50.03			3.05
50.15	0.39
50.15		3.93
50.18			2.97
50.28	0.36
50.29		3.81
50.33			2.87
50.41	0.34
50.44		3.69
50.47			2.82
50.55	0.34
50.58		3.61
50.62			2.75
50.68	0.32
50.73		3.5
50.77			2.71
50.81	0.33
50.88		3.41
50.91			2.63
50.94	0.3
51.02		3.34
51.06			2.56
51.08	0.29
51.17		3.28
51.2			2.5
51.21	0.3
51.32		3.19
51.34	0.28
51.35			2.48
51.46		3.14
51.48	0.28
51.5			2.43
51.61	0.27
51.61		3.06
51.64			2.39
51.74	0.26
51.75		3.05
51.79			2.37
51.88	0.28
51.9		2.95
51.94			2.36
52.01	0.25
52.05		2.88
52.08			2.29
52.14	0.26
52.19		2.86
52.23			2.23
52.27	0.26
52.34		2.83
52.37			2.22
52.41	0.27
52.48		2.8
52.52			2.2
52.54	0.26
52.63		2.78
52.67	0.28
52.67			2.14
52.78		2.76
52.81	0.27
52.81			2.13
52.92		2.73
52.94	0.26
52.96			2.11
53.07	0.24
53.07		2.71
53.11			2.08
53.21	0.24
53.22		2.66
53.25			2.08
53.34	0.24
53.36		2.66
53.4			2.05
53.47	0.23
53.51		2.64
53.55			2.01
53.6	0.22
53.65		2.65
53.69			2.01
53.74	0.2
53.8		2.6
53.84			1.98
53.87	0.21
53.95		2.6
53.98			1.97
54	0.21
54.09		2.58
54.13			1.97
54.14	0.2
54.24		2.58
54.27	0.18
54.28			1.91
54.39		2.54
54.4	0.18
54.42			1.91
54.53		2.54
54.54	0.17
54.57			1.89
54.67	0.18
54.68		2.56
54.72			1.88
54.8	0.13
54.82		2.52
54.86			1.86
54.93	0.14
54.97		2.52
55.01			1.85
55.07	0.14
55.12		2.51
55.15			1.82
55.2	0.12
55.26		2.52
55.3			1.83
55.33	0.11
55.41		2.5
55.45			1.83
55.47	0.14
55.55		2.5
55.59			1.83
55.6	0.13
55.7		2.48
55.73	0.13
55.74			1.82
55.85		2.49
55.87	0.13
55.89			1.78
55.99		2.47
56	0.12
56.03			1.76
56.13	0.13
56.14		2.49
56.18			1.76
56.27	0.13
56.29		2.47
56.32			1.74
56.4	0.12
56.43		2.48
56.47			1.74
56.53	0.13
56.58		2.46
56.62			1.7
56.66	0.11
56.72		2.45
56.76			1.7
56.8	0.13
56.87		2.46
56.91			1.7
56.93	0.11
57.02		2.42
57.06	0.1
57.06			1.66
57.16		2.4
57.2	0.09
57.2			1.67
57.31		2.4
57.33	0.1
57.35			1.65
57.46	0.12
57.46		2.4
57.5			1.64
57.6	0.11
57.6		2.43
57.64			1.65
57.73	0.1
57.75		2.38
57.79			1.63
57.86	0.08
57.89		2.41
57.93			1.6
57.99	0.09
58.04		2.41
58.08			1.6
58.13	0.11
58.19		2.38
58.23			1.59
58.26	0.11
58.33		2.4
58.37			1.57
58.39	0.11
58.48		2.39
58.52			1.56
58.53	0.1
58.63		2.37
58.66	0.11
58.67			1.56
58.77		2.37
58.79	0.12
58.81			1.55
58.92		2.38
58.93	0.11
58.96			1.53
59.06	0.11
59.06		2.33
59.1			1.52
59.19	0.12
59.21		2.37
59.25			1.48
59.32	0.13
59.36		2.32
59.4			1.49
59.46	0.12
59.5		2.31
59.54			1.5
59.59	0.11
59.65		2.29
59.69			1.44
59.72	0.15
59.79		2.3
59.84			1.49
59.86	0.15
59.94		2.3
59.98			1.46
59.99	0.13
60.09		2.27
60.12	0.15
60.13			1.46
60.23		2.27
60.26	0.15
60.27			1.45
60.38		2.27
60.39	0.17
60.42			1.41
60.52	0.16
60.53		2.25
60.57			1.41
60.65	0.17
60.67		2.24
60.71			1.39
60.79	0.18
60.82		2.25
60.86			1.39
60.92	0.17
60.96		2.23
61.01			1.38
61.05	0.19
61.11		2.2
61.15			1.37
61.19	0.19
61.26		2.21
61.3			1.36
61.32	0.18
61.4		2.2
61.45	0.19
61.45			1.36
61.55		2.2
61.59	0.2
61.59			1.35
61.7		2.21
61.72	0.21
61.74			1.34
61.84		2.2
61.85	0.22
61.88			1.34
61.98	0.21
61.99		2.19
62.03			1.33
62.12	0.24
62.13		2.21
62.18			1.32
62.25	0.24
62.28		2.19
62.32			1.31
62.38	0.23
62.43		2.2
62.47			1.32
62.52	0.24
62.57		2.18
62.62			1.3
62.65	0.27
62.72		2.19
62.76			1.28
62.78	0.28
62.86		2.19
62.91			1.29
62.92	0.3
63.01		2.21
63.05	0.3
63.05			1.27
63.16		2.17
63.18	0.31
63.2			1.26
63.3		2.19
63.31	0.33
63.35			1.3
63.45	0.33
63.45		2.19
63.49			1.23
63.58	0.34
63.6		2.2
63.64			1.23
63.71	0.39
63.74		2.2
63.79			1.25
63.85	0.39
63.89		2.22
63.93			1.25
63.98	0.42
64.03		2.22
64.08			1.25
64.11	0.44
64.18		2.22
64.22			1.22
64.25	0.46
64.33		2.25
64.37			1.21
64.38	0.5
64.47		2.25
64.51	0.52
64.52			1.2
64.62		2.27
64.64	0.51
64.66			1.19
64.77		2.27
64.78	0.56
64.81			1.21
64.91	0.57
64.91		2.29
64.96			1.18
65.04	0.58
65.06		2.32
65.1			1.19
65.18	0.64
65.2		2.32
65.25			1.2
65.31	0.67
65.35		2.32
65.4			1.2
65.44	0.71
65.5		2.33
65.54			1.23
65.58	0.76
65.64		2.36
65.69			1.21
65.71	0.81
65.79		2.38
65.83			1.23
65.84	0.85
65.93		2.42
65.98	0.93
65.98			1.27
66.08		2.46
66.11	0.97
66.13			1.27
66.23		2.5
66.24	1.05
66.27			1.3
66.37	1.12
66.37		2.52
66.42			1.33
66.51	1.22
66.52		2.58
66.57			1.34
66.64	1.32
66.67		2.66
66.71			1.36
66.77	1.41
66.81		2.73
66.86			1.4
66.91	1.53
66.96		2.76
67			1.46
67.04	1.67
67.1		2.85
67.15			1.54
67.17	1.8
67.25		2.95
67.3			1.55
67.31	1.92
67.4		3.03
67.44	3
67.44			1.64
67.54		3.13
67.57	3.13
67.59			1.72
67.69		3.26
67.7	3.67
67.74			1.8
67.84	3.96
67.84		3.39
67.88			1.93
67.97	4.05
67.98		3.52
68.03			2.03
68.1	4.42
68.13		3.65
68.17			2.11
68.24	4.81
68.27		3.84
68.32			2.23
68.37	5.05
68.42		4.02
68.47			2.32
68.5	5.27
68.57		4.22
68.61			2.45
68.64	5.48
68.71		4.38
68.76			2.6
68.77	5.83
68.86		4.62
68.9	6.24
68.91			2.71
69.01		4.83
69.03	6.64
69.05			2.87
69.15		5.08
69.17	7.09
69.2			3.05
69.3	7.68
69.3		5.32
69.35			3.17
69.43	8.21
69.44		5.58
69.49			3.33
69.57	8.8
69.59		5.86
69.64			3.51
69.7	9.61
69.74		6.09
69.78			3.66
69.83	9.82
69.88		6.39
69.93			3.81
69.97	10.7
70.03		6.66
70.08			3.99
70.1	11.53
70.17		6.95
70.22			4.13
70.23	12.3
70.32		7.2
70.36	13.34
70.37			4.3
70.47		7.51
70.5	14.06
70.52			4.43
70.61		7.76
70.63	14.79
70.66			4.58
70.76	15.54
70.76		7.98
70.81			4.73
70.9	16.4
70.91		8.23
70.95			4.81
71.03	17.12
71.05		8.49
71.1			4.92
71.16	17.8
71.2		8.63
71.25			5.04
71.3	18.55
71.34		8.79
71.39			5.15
71.43	19.19
71.49		8.95
71.54			5.21
71.56	19.89
71.64		9.13
71.69	20.5
71.69			5.27
71.78		9.25
71.83	21.05
71.83			5.35
71.93		9.32
71.96	21.48
71.98			5.41
72.08		9.39
72.09	22.02
72.12			5.46
72.22		9.48
72.23	22.4
72.27			5.47
72.36	22.72
72.37		9.48
72.42			5.49
72.49	22.99
72.51		9.49
72.56			5.44
72.63	23.25
72.66		9.49
72.71			5.45
72.76	23.35
72.81		9.41
72.86			5.45
72.89	23.43
72.95		9.36
73			5.4
73.02	23.49
73.1		9.29
73.15			5.39
73.16	23.44
73.24		9.18
73.29	23.39
73.3			5.35
73.39		9.05
73.42	23.16
73.44			5.3
73.54		8.92
73.56	23.04
73.59			5.24
73.68		8.78
73.69	22.83
73.73			5.2
73.82	22.54
73.83		8.62
73.88			5.14
73.96	22.22
73.98		8.46
74.03			5.07
74.09	21.92
74.12		8.26
74.17			4.99
74.22	21.58
74.27		8.14
74.32			4.94
74.35	21.17
74.41		7.89
74.47			4.89
74.49	20.73
74.56		7.72
74.61			4.85
74.62	20.31
74.71		7.56
74.75	19.9
74.76			4.74
74.85		7.39
74.89	19.37
74.9			4.71
75		7.2
75.02	18.86
75.05			4.65
75.15	18.43
75.15		7.02
75.2			4.61
75.29	17.97
75.29		6.89
75.34			4.57
75.42	17.38
75.44		6.76
75.49			4.52
75.55	16.92
75.58		6.6
75.64			4.52
75.69	16.43
75.73		6.49
75.78			4.5
75.82	15.95
75.88		6.37
75.93			4.48
75.95	15.5
76.02		6.3
76.08	14.97
76.08			4.5
76.17		6.19
76.22	14.48
76.22			4.49
76.32		6.14
76.35	14.07
76.37			4.52
76.46		6.11
76.48	13.7
76.51			4.54
76.61		6.02
76.62	13.17
76.66			4.59
76.75	12.72
76.75		6
76.81			4.6
76.88	12.36
76.9		5.97
76.95			4.66
77.02	11.98
77.05		5.97
77.1			4.72
77.15	11.53
77.19		5.98
77.25			4.78
77.28	11.14
77.34		5.99
77.39			4.86
77.41	10.79
77.48		5.93
77.54			4.95
77.55	10.45
77.63		6.02
77.68	10.08
77.68			5.04
77.78		6.07
77.81	9.76
77.83			5.16
77.92		6.08
77.95	9.43
77.98			5.23
78.07		6.16
78.08	9.19
78.12			5.34
78.21	8.9
78.22		6.14
78.27			5.44
78.35	8.61
78.36		6.24
78.42			5.57
78.48	8.33
78.51		6.31
78.56			5.63
78.61	8.09
78.65		6.33
78.71			5.74
78.74	7.86
78.8		6.37
78.85			5.83
78.88	7.61
78.95		6.41
79			5.92
79.01	7.41
79.09		6.44
79.14	7.19
79.15			6.02
79.24		6.44
79.28	7
79.29			6.1
79.39		6.48
79.41	6.77
79.44			6.18
79.53		6.49
79.54	6.59
79.59			6.26
79.68	6.41
79.68		6.49
79.73			6.34
79.81	6.26
79.82		6.5
79.88			6.39
79.94	6.08
79.97		6.49
80.03			6.42
80.07	5.95
80.12		6.45
80.17			6.53
80.21	5.82
80.26		6.41
80.32			6.56
80.34	5.69
80.41		6.39
80.46			6.62
80.47	5.54
80.55		6.36
80.61	5.43
80.61			6.62
80.7		6.28
80.74	5.32
80.76			6.62
80.85		6.23
80.87	5.22
80.9			6.63
80.99		6.16
81.01	5.08
81.05			6.62
81.14	4.99
81.14		6.11
81.2			6.64
81.27	4.88
81.29		6
81.34			6.65
81.4	4.79
81.43		5.93
81.49			6.64
81.54	4.69
81.58		5.84
81.63			6.64
81.67	4.58
81.72		5.75
81.78			6.61
81.8	4.51
81.87		5.66
81.93			6.63
81.94	4.42
82.02		5.55
82.07	4.35
82.07			6.62
82.16		5.48
82.2	4.25
82.22			6.65
82.31		5.39
82.34	4.19
82.37			6.58
82.46		5.3
82.47	4.11
82.51			6.59
82.6	4.07
82.6		5.21
82.66			6.59
82.73	4.01
82.75		5.14
82.8			6.57
82.87	3.94
82.89		5.06
82.95			6.57
83	3.89
83.04		4.97
83.1			6.58
83.13	3.8
83.19		4.92
83.24			6.59
83.27	3.81
83.33		4.85
83.39			6.63
83.4	3.74
83.48		4.84
83.53	3.67
83.54			6.63
83.62		4.78
83.67	3.63
83.68			6.68
83.77		4.75
83.8	3.62
83.83			6.73
83.92		4.74
83.93	3.55
83.98			6.8
84.06	3.5
84.06		4.69
84.12			6.84
84.2	3.47
84.21		4.67
84.27			6.95
84.33	3.46
84.36		4.66
84.41			7.03
84.46	3.43
84.5		4.7
84.56			7.1
84.6	3.41
84.65		4.71
84.71			7.19
84.73	3.34
84.79		4.73
84.85			7.28
84.86	3.29
84.94		4.76
85	3.28
85			7.37
85.09		4.81
85.13	3.24
85.15			7.51
85.23		4.83
85.26	3.22
85.29			7.64
85.38		4.9
85.4	3.21
85.44			7.76
85.53	3.17
85.53		4.98
85.58			7.9
85.66	3.15
85.67		4.99
85.73			8.05
85.79	3.11
85.82		5.08
85.88			8.2
85.93	3.08
85.96		5.15
86.02			8.34
86.06	3.06
86.11		5.23
86.17			8.45
86.19	3.02
86.26		5.3
86.32			8.63
86.33	3.02
86.4		5.39
86.46	2.99
86.46			8.78
86.55		5.46
86.59	2.97
86.61			8.94
86.7		5.55
86.73	2.93
86.75			9.06
86.84		5.62
86.86	2.92
86.9			9.2
86.99	2.89
86.99		5.69
87.05			9.32
87.12	2.87
87.13		5.77
87.19			9.43
87.26	2.84
87.28		5.84
87.34			9.53
87.39	2.82
87.43		5.91
87.49			9.62
87.52	2.8
87.57		5.97
87.63			9.67
87.66	2.77
87.72		6.02
87.78			9.73
87.79	2.75
87.86		6.09
87.92	2.75
87.93			9.78
88.01		6.14
88.06	2.7
88.07			9.82
88.16		6.17
88.19	2.7
88.22			9.8
88.3		6.19
88.32	2.69
88.36			9.82
88.45	2.67
88.45		6.2
88.51			9.78
88.59	2.6
88.6		6.22
88.66			9.72
88.72	2.58
88.74		6.21
88.8			9.63
88.85	2.58
88.89		6.19
88.95			9.52
88.99	2.55
89.03		6.18
89.1			9.42
89.12	2.52
89.18		6.14
89.24			9.29
89.25	2.47
89.33		6.11
89.39	2.45
89.39			9.12
89.47		6.02
89.52	2.44
89.53			8.99
89.62		5.96
89.65	2.4
89.68			8.87
89.77		5.88
89.78	2.32
89.83			8.64
89.91		5.83
89.92	2.33
89.97			8.43
90.05	2.28
90.06		5.73
90.12			8.25
90.18	2.26
90.2		5.6
90.27			8.05
90.32	2.22
90.35		5.48
90.41			7.82
90.45	2.23
90.5		5.39
90.56			7.57
90.58	2.17
90.64		5.24
90.7			7.36
90.72	2.15
90.79		5.11
90.85	2.11
90.85			7.13
90.93		4.97
90.98	2.07
91			6.86
91.08		4.85
91.11	2.07
91.14			6.62
91.23		4.71
91.25	2.03
91.29			6.37
91.37		4.56
91.38	1.99
91.44			6.12
91.51	1.96
91.52		4.41
91.58			5.87
91.65	1.94
91.67		4.24
91.73			5.64
91.78	1.91
91.81		4.13
91.88			5.4
91.91	1.86
91.96		3.96
92.02			5.12
92.05	1.85
92.1		3.81
92.17			4.9
92.18	1.82
92.25		3.65
92.31	1.8
92.31			4.65
92.4		3.51
92.44	1.73
92.46			4.47
92.54		3.36
92.58	1.72
92.61			4.23
92.69		3.2
92.71	1.69
92.75			4
92.84	1.66
92.84		3.08
92.9			3.81
92.98	1.63
92.98		2.95
93.05			3.61
93.11	1.61
93.13		2.82
93.19			3.38
93.24	1.59
93.27		2.67
93.34			3.16
93.38	1.55
93.42		2.57
93.48			3.04
93.51	1.54
93.57		2.44
93.63			2.87
93.64	1.51
93.71		2.32
93.78	1.48
93.78			2.68
93.86		2.2
93.91	1.44
93.92			2.5
94		2.09
94.04	1.42
94.07			2.37
94.15		1.98
94.17	1.39
94.22			2.24
[truncated: 546 more rows]

## Sheet: Heme Inhibition
	Percent Activity
Heme [µM]	WT		I209T
0	100	100	100	100
0.15625	100.125	114.289	93.1491	99.0775
0.3125	93.6017	102.711	93.0105	93.5514
0.625	87.1935	97.3812	93.8221	93.5058
1.25	67.2183	75.3323	82.5333	84.2937
2.5	57.6279	57.6706	85.8807	85.5164
5	28.9947	40.6728	75.1529	79.0347
10	11.2049	16.2047	54.9208	78.5948

## Sheet: Heme Binding Absorbance Spectra
Heme Subtracted Absorbance
Wavelength [nm]	1.94 uM WT	1.17 uM WT	0.70 uM WT	0.42 uM WT	0.25 uM WT	0.15 uM WT	1.94 uM I209T	1.17 uM I209T	0.70 uM I209T	0.42 uM I209T	0.25 uM I209T	0.15 uM I209T
350	0.16487	0.1014	0.048644	0.0023618	0.010022	0.024134	0.16772	0.11778	0.077842	0.062862	0.044722	0.036032
352	0.16527	0.10157	0.048275	0.0021006	0.0094392	0.023805	0.16781	0.11866	0.078186	0.063861	0.044723	0.036467
354	0.16502	0.10086	0.047528	0.0018569	0.0088515	0.02329	0.16826	0.1189	0.078114	0.064832	0.044723	0.036893
356	0.16486	0.10011	0.046565	0.0014909	0.0083144	0.022674	0.16894	0.11906	0.078131	0.065538	0.04464	0.037017
358	0.16473	0.09932	0.045648	0.0012086	0.0078855	0.022089	0.16962	0.11902	0.078109	0.065943	0.044375	0.036875
360	0.16509	0.098641	0.044845	0.0010969	0.0075865	0.021474	0.17073	0.11894	0.078005	0.066224	0.044178	0.036559
362	0.16568	0.098183	0.044541	0.0011045	0.0073924	0.020886	0.17232	0.11906	0.078103	0.066374	0.044038	0.036171
364	0.16654	0.098109	0.044218	0.00095753	0.0069615	0.020464	0.17453	0.11969	0.078374	0.066515	0.043897	0.036024
366	0.16794	0.098204	0.044196	0.00101	0.0065322	0.019994	0.17726	0.1205	0.078859	0.066935	0.043956	0.036032
368	0.16997	0.098534	0.044047	0.0011684	0.006319	0.019495	0.18054	0.12167	0.079315	0.067566	0.04416	0.036142
370	0.17232	0.09914	0.044213	0.0012329	0.00609	0.019172	0.18386	0.12297	0.07982	0.068016	0.044328	0.03618
372	0.17472	0.099635	0.044562	0.0013206	0.0058098	0.018742	0.18719	0.12425	0.080424	0.068447	0.044285	0.036036
374	0.17761	0.1003	0.044786	0.0014602	0.005738	0.018371	0.1906	0.12568	0.080991	0.068747	0.044436	0.035937
376	0.18075	0.10131	0.045035	0.0017233	0.0055563	0.018052	0.19387	0.12727	0.08155	0.069018	0.044346	0.03571
378	0.18405	0.10254	0.045503	0.0022336	0.00534	0.017782	0.19721	0.12878	0.082261	0.06946	0.044358	0.03551
380	0.18756	0.10389	0.046277	0.0027335	0.0053974	0.017678	0.20049	0.13029	0.082899	0.069815	0.044393	0.035417
382	0.19093	0.10508	0.046788	0.002966	0.0052872	0.017426	0.20396	0.13173	0.083552	0.069954	0.044287	0.035145
384	0.19453	0.1066	0.047369	0.0034646	0.0053003	0.017085	0.20758	0.1335	0.084366	0.070316	0.044462	0.034774
386	0.19873	0.10811	0.048372	0.0041027	0.0054221	0.016843	0.211	0.13512	0.085239	0.070498	0.044583	0.034588
388	0.20304	0.10987	0.049251	0.0047369	0.0054254	0.016567	0.21383	0.13658	0.085855	0.070417	0.044362	0.034269
390	0.20755	0.11213	0.050644	0.0055854	0.005664	0.01651	0.21643	0.13846	0.087055	0.070719	0.044348	0.034068
392	0.21261	0.11486	0.052213	0.0066554	0.0062557	0.016412	0.21898	0.14031	0.088094	0.071074	0.044579	0.034072
394	0.21757	0.11789	0.05389	0.0076956	0.0067134	0.016314	0.22119	0.14234	0.089107	0.071465	0.044863	0.034071
396	0.22278	0.12141	0.056034	0.0087442	0.0072849	0.016505	0.22294	0.14448	0.090566	0.071922	0.045245	0.034326
398	0.22862	0.1255	0.058591	0.010285	0.0079656	0.016824	0.22444	0.1467	0.092152	0.072732	0.045623	0.034514
400	0.23399	0.12971	0.061144	0.012029	0.008809	0.01715	0.22532	0.14872	0.093751	0.073652	0.046245	0.034746
402	0.23925	0.13381	0.06363	0.013603	0.0096757	0.017511	0.22595	0.15064	0.09529	0.074575	0.046936	0.035129
404	0.24393	0.1378	0.066169	0.015105	0.010664	0.017987	0.22583	0.15223	0.096703	0.075376	0.047606	0.035485
406	0.24838	0.14168	0.06855	0.016657	0.011744	0.018487	0.22516	0.15341	0.097902	0.076141	0.04819	0.035886
408	0.25188	0.14522	0.07057	0.018019	0.012645	0.018854	0.22372	0.15429	0.09875	0.076808	0.048804	0.036183
410	0.25467	0.14832	0.072548	0.019525	0.013708	0.019364	0.22125	0.15443	0.099217	0.076907	0.049122	0.036314
412	0.25646	0.15069	0.073966	0.02079	0.014536	0.019703	0.21824	0.15383	0.099312	0.076859	0.049209	0.036332
414	0.25719	0.15262	0.07513	0.021769	0.015338	0.019921	0.21424	0.15282	0.099063	0.076324	0.049061	0.036062
416	0.25657	0.15355	0.075938	0.022576	0.015962	0.020005	0.20967	0.15107	0.098358	0.075506	0.048794	0.035767
418	0.25468	0.15376	0.076375	0.023022	0.016482	0.019991	0.20463	0.14886	0.097114	0.074477	0.048351	0.035362
420	0.25173	0.15318	0.076238	0.02322	0.016763	0.019844	0.19934	0.14628	0.095606	0.073349	0.047909	0.035001
422	0.24723	0.15173	0.075691	0.02301	0.016519	0.019496	0.19344	0.14328	0.093839	0.071909	0.047157	0.034578
424	0.24164	0.14928	0.074326	0.022344	0.015969	0.01903	0.18736	0.13987	0.091514	0.070254	0.046202	0.034128
426	0.2352	0.1459	0.072587	0.021555	0.015425	0.018263	0.18094	0.13593	0.088805	0.068522	0.045205	0.033502
428	0.22777	0.1418	0.070255	0.02046	0.014814	0.017538	0.17413	0.13153	0.085513	0.066296	0.043884	0.03263
430	0.21929	0.13693	0.067658	0.019082	0.013839	0.016809	0.16705	0.12671	0.082118	0.063846	0.042287	0.031592
432	0.20991	0.13135	0.06442	0.017332	0.012664	0.015838	0.16004	0.12178	0.078548	0.061266	0.040599	0.03047
434	0.20012	0.12525	0.060803	0.015564	0.01155	0.014967	0.15299	0.11653	0.074773	0.058542	0.038984	0.029377
436	0.18978	0.11882	0.057126	0.013742	0.010187	0.014099	0.14581	0.11098	0.070801	0.055638	0.036938	0.028135
438	0.179	0.11199	0.053276	0.011833	0.0087415	0.013177	0.13882	0.1053	0.066768	0.052814	0.035087	0.026915
440	0.16797	0.10478	0.049188	0.0095962	0.0073748	0.012039	0.13199	0.099643	0.062546	0.049779	0.033166	0.025574
442	0.1568	0.097372	0.044748	0.0072945	0.0058375	0.010779	0.12522	0.094062	0.058414	0.046704	0.031229	0.024251
444	0.14586	0.090053	0.040676	0.0051415	0.0044099	0.0095771	0.11878	0.08874	0.054554	0.043892	0.029499	0.023073
446	0.13534	0.082832	0.036587	0.0030074	0.0028534	0.0083815	0.11255	0.083509	0.050707	0.041038	0.027735	0.021798
448	0.12535	0.076144	0.032683	0.00088754	0.001458	0.007339	0.10676	0.078745	0.047198	0.038309	0.026026	0.020675
450	0.11612	0.070142	0.029192	-0.0010104	0.00022469	0.0062897	0.10144	0.074406	0.044119	0.035971	0.024534	0.019643
452	0.10769	0.064661	0.025931	-0.0027115	-0.00088362	0.0054075	0.096587	0.070394	0.041311	0.033875	0.023368	0.018838
454	0.10012	0.059747	0.023135	-0.0043364	-0.0019754	0.0047704	0.092508	0.067173	0.039181	0.032187	0.022437	0.018352
456	0.093574	0.055672	0.020815	-0.0056482	-0.0028836	0.0044025	0.08884	0.064465	0.037423	0.03091	0.021619	0.017969
458	0.087658	0.05214	0.018715	-0.00666	-0.0036199	0.0040378	0.085575	0.061986	0.035831	0.029947	0.020906	0.017548
460	0.082242	0.0488	0.016682	-0.0077499	-0.0043251	0.0036126	0.082481	0.059516	0.034364	0.028979	0.020336	0.017196
462	0.077443	0.045816	0.014868	-0.008773	-0.0049887	0.0032956	0.079735	0.057537	0.033214	0.028179	0.01997	0.017003
464	0.073222	0.043381	0.013295	-0.0096705	-0.0056441	0.0029525	0.077153	0.055727	0.032035	0.027339	0.019457	0.016697
466	0.069265	0.040942	0.011877	-0.01032	-0.0060824	0.0027647	0.074282	0.053747	0.030797	0.026485	0.018822	0.016364
468	0.065526	0.038688	0.010525	-0.010878	-0.0064948	0.0026213	0.071553	0.051935	0.029606	0.025504	0.018393	0.016116
470	0.061904	0.036466	0.0092302	-0.011347	-0.0067252	0.0022872	0.06865	0.049948	0.028348	0.024397	0.017785	0.015576
472	0.058432	0.034322	0.0080455	-0.011905	-0.0069989	0.001922	0.065775	0.047839	0.027026	0.023321	0.017101	0.015066
474	0.055146	0.032313	0.0070755	-0.012361	-0.0072521	0.001529	0.062888	0.045841	0.025833	0.022319	0.016485	0.014585
476	0.052121	0.030513	0.0062287	-0.012717	-0.0074229	0.0012803	0.06022	0.044037	0.02471	0.021375	0.015964	0.014158
478	0.049089	0.028772	0.0053293	-0.013031	-0.0075882	0.0010737	0.057415	0.042259	0.023537	0.020545	0.015349	0.013784
480	0.046239	0.026871	0.0043257	-0.013341	-0.0078671	0.00066903	0.054901	0.040389	0.022386	0.019755	0.014723	0.013308
482	0.043391	0.025108	0.0035355	-0.013625	-0.0082428	0.00023855	0.052357	0.038697	0.021246	0.018915	0.014111	0.01277
484	0.040759	0.023324	0.0026654	-0.013983	-0.0084422	-0.00019395	0.049886	0.037035	0.020006	0.017981	0.013474	0.012184
486	0.03827	0.021654	0.0019217	-0.014151	-0.0086058	-0.00063009	0.047295	0.035282	0.018874	0.01713	0.012841	0.011577
488	0.035956	0.020215	0.0013392	-0.014274	-0.0086855	-0.00076943	0.044907	0.033633	0.017808	0.016259	0.012212	0.011083
490	0.033811	0.018877	0.00083957	-0.014493	-0.0088033	-0.00096561	0.043011	0.032343	0.017057	0.015609	0.011763	0.010684
492	0.031679	0.017584	0.00027683	-0.01472	-0.0088154	-0.0013063	0.040877	0.031023	0.016148	0.014801	0.011358	0.010201
494	0.029773	0.016288	5.61e-06	-0.014559	-0.0086999	-0.0014764	0.038576	0.029414	0.015216	0.014059	0.010856	0.0096453
496	0.027877	0.015124	-0.00043973	-0.01461	-0.0087432	-0.0017611	0.03627	0.027885	0.014114	0.01311	0.010215	0.0089878
498	0.026163	0.014151	-0.00083775	-0.014551	-0.0085991	-0.0019513	0.034287	0.026597	0.013233	0.012349	0.0098498	0.008432
500	0.024549	0.013222	-0.0013034	-0.014727	-0.008679	-0.0022275	0.032835	0.025738	0.012588	0.011802	0.0094813	0.0080125
502	0.023216	0.012459	-0.00159	-0.014613	-0.0085206	-0.0022368	0.031111	0.024737	0.011892	0.011228	0.0091866	0.0077402
504	0.021828	0.011732	-0.0018976	-0.014654	-0.0085441	-0.0024443	0.029619	0.02386	0.011334	0.010698	0.0088635	0.0073351
506	0.020728	0.011146	-0.0022338	-0.014562	-0.0086139	-0.0026925	0.028203	0.022993	0.010804	0.010195	0.0085873	0.0068727
508	0.019848	0.010731	-0.002316	-0.014469	-0.0084983	-0.0027847	0.027169	0.022481	0.010581	0.0099126	0.0084337	0.0066534
510	0.019111	0.010433	-0.0023882	-0.014336	-0.0084517	-0.0028725	0.026034	0.021879	0.010295	0.0096455	0.0082339	0.0063695
512	0.018542	0.010265	-0.0024347	-0.014268	-0.0083549	-0.0027328	0.025416	0.021712	0.010283	0.0096701	0.0082492	0.0064047
514	0.018066	0.010168	-0.0024915	-0.014212	-0.0083499	-0.0027098	0.025143	0.021808	0.010435	0.0098754	0.008265	0.0064884
516	0.017675	0.010257	-0.0024989	-0.014006	-0.0082304	-0.0027025	0.024429	0.021521	0.010253	0.0098337	0.0081632	0.006227
518	0.017286	0.010245	-0.0025839	-0.013891	-0.0081539	-0.0027814	0.023718	0.02113	0.010036	0.009568	0.0079772	0.0060421
520	0.017063	0.010192	-0.0025677	-0.013613	-0.0080268	-0.0027508	0.02303	0.020758	0.009803	0.0093726	0.0077953	0.005924
522	0.016947	0.010227	-0.002425	-0.013291	-0.0079088	-0.0027066	0.022431	0.020548	0.0095798	0.0091579	0.0076802	0.0058798
524	0.01691	0.010455	-0.0023334	-0.012939	-0.0077716	-0.0026624	0.02183	0.020347	0.0092764	0.008931	0.0074846	0.0058295
526	0.016832	0.010558	-0.002123	-0.012448	-0.0075301	-0.0025595	0.021125	0.019936	0.0090465	0.0086919	0.0072387	0.0056678
528	0.01688	0.010624	-0.0020449	-0.012086	-0.0073566	-0.0026314	0.020623	0.019675	0.0088139	0.0084468	0.007158	0.0054889
530	0.017115	0.010644	-0.0018089	-0.011623	-0.0070184	-0.0026015	0.019921	0.01906	0.0085016	0.0081353	0.0068584	0.0051431
532	0.017596	0.010894	-0.001457	-0.011201	-0.0066712	-0.002453	0.019401	0.018551	0.0082759	0.0079569	0.0066196	0.004966
534	0.018183	0.011207	-0.0011848	-0.01071	-0.0063725	-0.0023629	0.019209	0.018346	0.0081965	0.0079177	0.006599	0.0049363
536	0.018693	0.011487	-0.00095424	-0.01043	-0.00615	-0.002248	0.0191	0.018175	0.0079909	0.0077736	0.0064538	0.0048898
538	0.019108	0.011646	-0.00076069	-0.010273	-0.0060075	-0.0022776	0.019148	0.018016	0.0080197	0.0076685	0.006229	0.0048002
540	0.01963	0.011789	-0.000446	-0.010054	-0.005828	-0.0022893	0.019288	0.0178	0.0079633	0.0075095	0.0061222	0.0046559
542	0.020069	0.011927	-9.53e-05	-0.0097823	-0.0056733	-0.0023664	0.019284	0.017687	0.0079638	0.0072841	0.005983	0.0044599
544	0.020581	0.012042	0.00013485	-0.00954	-0.0055484	-0.002413	0.019366	0.017553	0.0079936	0.0071418	0.0057986	0.004271
546	0.021108	0.012281	0.00043599	-0.0092384	-0.0053606	-0.0023481	0.019718	0.017592	0.0080422	0.0071111	0.0057101	0.0042301
548	0.021522	0.012545	0.00064188	-0.0091464	-0.0053182	-0.0023749	0.020166	0.017754	0.0080747	0.0070591	0.0056802	0.0042443
550	0.021916	0.012519	0.00078952	-0.0090231	-0.0052572	-0.0024523	0.020604	0.017814	0.0080403	0.0069352	0.0056164	0.0041907
552	0.022182	0.012439	0.00088356	-0.0088627	-0.0051991	-0.0025717	0.020653	0.017636	0.0078717	0.0066878	0.0053682	0.0039863
554	0.022452	0.012342	0.00093463	-0.0086587	-0.0051091	-0.002564	0.020868	0.017447	0.0076855	0.0065154	0.0051721	0.0037885
556	0.022682	0.012367	0.0008966	-0.0085073	-0.00509	-0.0026889	0.021105	0.017407	0.0075569	0.0063506	0.0051113	0.003576
558	0.023021	0.012435	0.0010978	-0.0083032	-0.0049777	-0.0025976	0.021459	0.01746	0.0076858	0.0063131	0.0051488	0.0034821
560	0.02318	0.012411	0.001024	-0.0082165	-0.0051262	-0.0026527	0.021881	0.017592	0.007731	0.0063612	0.0051519	0.0033739
562	0.023376	0.012409	0.0011747	-0.0079307	-0.0048856	-0.0026744	0.021976	0.01743	0.007678	0.0062212	0.0052486	0.0032662
564	0.023262	0.012262	0.0012408	-0.0076612	-0.0047869	-0.002775	0.022068	0.017325	0.007656	0.0061457	0.005276	0.0031327
566	0.023095	0.012065	0.0012371	-0.0073707	-0.0046386	-0.0028411	0.021891	0.017042	0.0074836	0.0059784	0.0052558	0.0029531
568	0.022945	0.011894	0.0012906	-0.0072521	-0.0044533	-0.0028247	0.021986	0.01699	0.0074845	0.0058643	0.0053162	0.0029681
570	0.022846	0.011726	0.0013689	-0.0069936	-0.0042088	-0.0027806	0.021809	0.016607	0.0073118	0.0057635	0.0052627	0.002902
572	0.022701	0.011468	0.0013587	-0.0067285	-0.0039384	-0.0027222	0.021583	0.016257	0.0070039	0.0055609	0.0051328	0.0028755
574	0.022418	0.011112	0.0013	-0.0064187	-0.0037566	-0.0028589	0.020993	0.015698	0.0065815	0.0052468	0.0049471	0.0026444
576	0.022094	0.010718	0.0013051	-0.0062294	-0.003593	-0.0028583	0.020433	0.015095	0.0060984	0.0048604	0.0046784	0.0023611
578	0.021708	0.010227	0.0012521	-0.0060345	-0.003475	-0.0028993	0.019821	0.01443	0.0056301	0.0044371	0.0043865	0.002159
580	0.021401	0.0098195	0.0012796	-0.0057804	-0.0034056	-0.0029251	0.019207	0.01374	0.0051963	0.0040847	0.0040489	0.0018387
582	0.02097	0.0094865	0.0012352	-0.0057213	-0.0034143	-0.0029767	0.01866	0.013156	0.0048118	0.0037358	0.0037656	0.0016244
584	0.020597	0.0091211	0.0010475	-0.0055193	-0.0033272	-0.0030143	0.01813	0.012549	0.0044425	0.0035187	0.0034827	0.0013507
586	0.020251	0.0087148	0.00092674	-0.0053308	-0.0030663	-0.0029722	0.017583	0.011914	0.0040301	0.0032459	0.0032855	0.00094946
588	0.019901	0.008259	0.00079184	-0.0054189	-0.0029093	-0.003004	0.017012	0.011188	0.003566	0.0027699	0.0030246	0.00057713
590	0.019558	0.0079152	0.0008237	-0.0054395	-0.0028014	-0.0029396	0.016527	0.010592	0.0033341	0.0024849	0.0027605	0.00040694
592	0.019192	0.0076838	0.00077506	-0.0055102	-0.0027046	-0.0029725	0.016129	0.01017	0.0031087	0.0022592	0.0025542	0.00020935
594	0.018816	0.0074068	0.00073208	-0.0055528	-0.0026944	-0.0029638	0.015646	0.0097144	0.0027621	0.0020031	0.0023286	4.71e-05
596	0.018272	0.007064	0.00065876	-0.0056263	-0.0025949	-0.0029125	0.015227	0.009183	0.002416	0.0017079	0.0020721	-8.93e-05
598	0.017944	0.0067789	0.00063257	-0.005618	-0.0024071	-0.0028734	0.014951	0.0089454	0.0023296	0.0014776	0.0018697	-0.00026623
600	0.017651	0.006465	0.00050506	-0.0055513	-0.0023089	-0.0028854	0.014622	0.0085121	0.0020506	0.001237	0.0017824	-0.0005608
602	0.017336	0.0061732	0.00030564	-0.0055611	-0.0023404	-0.0029887	0.014266	0.0081768	0.0018217	0.0010647	0.0015384	-0.00080076
604	0.017024	0.0060116	0.00020159	-0.0056033	-0.0023226	-0.0029318	0.014008	0.0079244	0.0016078	0.00090024	0.001351	-0.00092737
606	0.016765	0.0059042	0.00015194	-0.0057061	-0.0022859	-0.002842	0.014032	0.0079125	0.0015059	0.0008963	0.0014686	-0.00077336
608	0.016255	0.0055649	-0.00012756	-0.0059234	-0.0024385	-0.0029021	0.013801	0.0077404	0.001296	0.00075958	0.00142	-0.00085092
610	0.015793	0.0051004	-0.00055248	-0.0061492	-0.0025368	-0.0028841	0.013701	0.0076215	0.0010558	0.0006887	0.0013239	-0.00090472
612	0.015259	0.0048837	-0.00089286	-0.0063913	-0.0027263	-0.003006	0.013558	0.0076313	0.0008869	0.00063096	0.0012819	-0.0010041
614	0.014597	0.0045925	-0.0013148	-0.0065508	-0.0029082	-0.0030878	0.013315	0.0075707	0.00069669	0.00060608	0.0013149	-0.001065
616	0.014003	0.0044167	-0.0015641	-0.0067647	-0.0031382	-0.0031031	0.013105	0.0075897	0.00086465	0.00070022	0.0014699	-0.0010433
618	0.013364	0.0040439	-0.0017491	-0.0070075	-0.0033186	-0.0031311	0.012831	0.0073514	0.00097943	0.00063581	0.0014304	-0.0010727
620	0.012708	0.0038008	-0.0019263	-0.0069772	-0.0033663	-0.0032509	0.01248	0.0071728	0.00089661	0.00069355	0.0013548	-0.0011589
622	0.011938	0.0034873	-0.0020478	-0.0071008	-0.0034316	-0.0032971	0.012091	0.0070474	0.00089994	0.00064289	0.0013441	-0.0011044
624	0.011016	0.0030822	-0.0023253	-0.0071906	-0.0036748	-0.0034213	0.011516	0.0068659	0.00067282	0.0005446	0.0011499	-0.001091
626	0.010071	0.0024968	-0.0027116	-0.0074968	-0.0039414	-0.0037035	0.011005	0.0065659	0.00049697	0.00046815	0.001009	-0.0011312
628	0.0093751	0.0019954	-0.0028939	-0.0075082	-0.0039957	-0.0038768	0.010493	0.0061783	0.00036875	0.00039221	0.00093789	-0.001094
630	0.0086138	0.0015441	-0.0031415	-0.0075246	-0.0040713	-0.0039813	0.0098108	0.0056377	4.29e-05	0.00032081	0.00076851	-0.0011465
632	0.007715	0.0010208	-0.0035053	-0.0076674	-0.004264	-0.0041694	0.0091265	0.0051945	-0.0003289	7.22e-05	0.0005516	-0.001278
634	0.0070097	0.00062615	-0.0038275	-0.0077743	-0.0044517	-0.0044254	0.0085984	0.0049028	-0.00051678	-2.81e-05	0.00045735	-0.001416
636	0.0063838	0.00021266	-0.0040643	-0.0078376	-0.00461	-0.0044581	0.0080129	0.004495	-0.00081671	-0.00021241	0.0002268	-0.001586
638	0.005879	6.41e-05	-0.004145	-0.0077606	-0.0046	-0.0044512	0.0073128	0.0040035	-0.0011269	-0.00049454	1.44e-05	-0.0017479
640	0.0053746	-4.5e-05	-0.0042992	-0.0077053	-0.0047364	-0.0044995	0.006788	0.0037268	-0.0012486	-0.00056542	-8.19e-05	-0.0018049
642	0.004749	-0.00032451	-0.0045472	-0.0076963	-0.0048323	-0.0045697	0.0063147	0.0034785	-0.0013871	-0.00060092	-6.03e-05	-0.0017404
644	0.0042929	-0.0004496	-0.0046094	-0.0075233	-0.0045935	-0.0044241	0.0057634	0.0031795	-0.0015434	-0.00066938	5.21e-05	-0.0016804
646	0.0037536	-0.00072121	-0.004733	-0.0075921	-0.0045741	-0.0043667	0.0051725	0.0028379	-0.0018921	-0.00088123	9.1e-05	-0.0016944
648	0.0032821	-0.00084195	-0.0047858	-0.0074912	-0.0046743	-0.00441	0.0044311	0.0023376	-0.0021331	-0.001082	-0.00015939	-0.0017646
650	0.0027516	-0.001058	-0.0048058	-0.007248	-0.0046428	-0.0044554	0.0037017	0.0019751	-0.002321	-0.001117	-0.00025222	-0.0017765
652	0.0022847	-0.001212	-0.0048634	-0.0070678	-0.0045198	-0.0045683	0.0030168	0.001724	-0.0025419	-0.0012358	-0.00034	-0.0019648
654	0.0019873	-0.0013417	-0.0048355	-0.0067737	-0.004483	-0.0046362	0.0025066	0.0014623	-0.0027282	-0.0013139	-0.00037964	-0.001997
656	0.0018118	-0.0014609	-0.0048345	-0.006538	-0.0042968	-0.00466	0.0021149	0.0012127	-0.0028214	-0.0014473	-0.00032705	-0.0020268
658	0.0018493	-0.0014865	-0.0047626	-0.0063236	-0.0041872	-0.0046566	0.0018116	0.0010548	-0.0028426	-0.0015371	-0.0003317	-0.0021097
660	0.0017609	-0.0013754	-0.0046599	-0.0060946	-0.0041708	-0.0046836	0.0015609	0.00076961	-0.0029003	-0.001597	-0.00034849	-0.0022047
662	0.0017893	-0.0012369	-0.0044842	-0.0057895	-0.003973	-0.0045064	0.0013172	0.00059891	-0.0028674	-0.0016649	-0.0004301	-0.0021007
664	0.0019503	-0.0010672	-0.0042493	-0.0054427	-0.0037884	-0.0042776	0.0012765	0.00055574	-0.0028197	-0.0017066	-0.00048541	-0.0019734
666	0.001983	-0.0009187	-0.0042201	-0.0052098	-0.0037136	-0.0040918	0.0012866	0.00062278	-0.0028999	-0.0016309	-0.00046438	-0.0019009
668	0.001859	-0.00095875	-0.0043879	-0.0051496	-0.0037812	-0.0040352	0.001033	0.00049911	-0.0030238	-0.0017837	-0.00070434	-0.0020103
670	0.0018551	-0.00099272	-0.0045454	-0.0052757	-0.0039373	-0.0041077	0.0011962	0.0006697	-0.0029861	-0.0017508	-0.00076643	-0.0019439
672	0.0018647	-0.00093357	-0.0045039	-0.0053213	-0.0040413	-0.0042076	0.0013882	0.00084232	-0.0027837	-0.0015623	-0.00070636	-0.0018794
674	0.0020267	-0.00087906	-0.0043866	-0.0051379	-0.0039416	-0.0040035	0.0013502	0.000715	-0.0027862	-0.0015233	-0.00081345	-0.0018307
676	0.0022707	-0.000666	-0.0041681	-0.0049957	-0.0038074	-0.0039971	0.0013952	0.00076203	-0.0025034	-0.0013236	-0.00079333	-0.0017702
678	0.0024863	-0.00056032	-0.003863	-0.0048661	-0.0037755	-0.0041325	0.0013581	0.00058162	-0.002399	-0.0013252	-0.0010488	-0.0019883
680	0.0026852	-0.0004232	-0.0036963	-0.0045735	-0.0037325	-0.0040383	0.001324	0.00054057	-0.0025011	-0.0012501	-0.0012307	-0.0021213
682	0.0026992	-0.00044919	-0.0037002	-0.0045315	-0.0037665	-0.0039659	0.0014095	0.00056079	-0.0024851	-0.0013488	-0.0013224	-0.0021378
684	0.0026409	-0.00062464	-0.0038632	-0.004534	-0.0039762	-0.004233	0.0012851	0.000354	-0.0027645	-0.0014931	-0.0015986	-0.0023545
686	0.0026626	-0.00071797	-0.0038266	-0.0044413	-0.0040097	-0.004341	0.0011875	4.33e-05	-0.0028945	-0.0015559	-0.0017355	-0.0025378
688	0.0026824	-0.00069118	-0.0038301	-0.0043385	-0.0040322	-0.004334	0.00106	-0.00015222	-0.0031273	-0.0017084	-0.0018299	-0.0025677
690	0.0027725	-0.00047184	-0.0038209	-0.004301	-0.0039381	-0.0042131	0.0012516	-0.00014363	-0.0032947	-0.0016192	-0.0016756	-0.0025007
692	0.0029593	-0.00028284	-0.0036388	-0.0041119	-0.0037746	-0.0041063	0.0011651	-0.00021917	-0.0033158	-0.0016931	-0.0016479	-0.0025462
694	0.0032714	-9.48e-05	-0.0034385	-0.0038533	-0.0035807	-0.0040537	0.0010202	-0.00035042	-0.0034563	-0.0016535	-0.0017838	-0.0026475
696	0.0034467	-8.24e-05	-0.0032032	-0.0036777	-0.0034921	-0.0038284	0.00091296	-0.0005197	-0.0035619	-0.0016782	-0.0018711	-0.0025531
698	0.0034991	-8.93e-05	-0.0030854	-0.0036566	-0.0033026	-0.0037364	0.00083246	-0.0007357	-0.0037389	-0.0017505	-0.001892	-0.00262
700	0.0032771	-0.00036566	-0.0031164	-0.0037088	-0.0034306	-0.0037679	0.00079343	-0.00078818	-0.0037616	-0.001757	-0.0018279	-0.002581
702	0.0030886	-0.00053909	-0.0031849	-0.0038196	-0.0034957	-0.0038116	0.00086128	-0.00080527	-0.003758	-0.0016712	-0.0017882	-0.0024266
704	0.0029503	-0.0005939	-0.0031069	-0.0039431	-0.0035887	-0.0037403	0.00082579	-0.00077625	-0.0038815	-0.0017014	-0.0019086	-0.002407
706	0.0025466	-0.00098463	-0.0033548	-0.0042698	-0.0040284	-0.0039862	0.00072699	-0.00095139	-0.0040522	-0.001872	-0.0021492	-0.0024821
708	0.0021845	-0.0011951	-0.0034299	-0.0043423	-0.0042361	-0.0041497	0.00066066	-0.0010901	-0.0040462	-0.001917	-0.0023751	-0.0026394
710	0.0017808	-0.0013807	-0.0033764	-0.0045538	-0.0042159	-0.0041956	0.00071385	-0.00092652	-0.0039551	-0.0020417	-0.0023067	-0.0026979
712	0.001709	-0.0013373	-0.003252	-0.0045758	-0.0042201	-0.0040205	0.0011496	-0.00056126	-0.0036717	-0.0019304	-0.0021543	-0.0024565
714	0.001542	-0.0014363	-0.0031956	-0.0044115	-0.0042496	-0.0039423	0.0013022	-0.00060535	-0.0035175	-0.0018246	-0.0020861	-0.0022633
716	0.0013141	-0.0014909	-0.0031524	-0.0043131	-0.0040953	-0.003817	0.0012481	-0.00065298	-0.0034768	-0.0018212	-0.0019631	-0.0021015
718	0.001083	-0.0015409	-0.0029613	-0.0040206	-0.0039673	-0.0036457	0.0012553	-0.00060737	-0.0033162	-0.0018076	-0.0019136	-0.0019868
720	0.00087418	-0.0014633	-0.0027103	-0.0038255	-0.0038404	-0.003445	0.0011448	-0.00060636	-0.0031499	-0.0018671	-0.0020606	-0.0019457
722	0.0007854	-0.0015241	-0.0026751	-0.0036552	-0.0036989	-0.003175	0.0011611	-0.00056784	-0.0029948	-0.0018384	-0.0020171	-0.0017444
724	0.00085972	-0.0014622	-0.0026055	-0.0035421	-0.003615	-0.0029237	0.001217	-0.00042434	-0.0028831	-0.0017128	-0.00201	-0.0014869
726	0.00063867	-0.001569	-0.0026315	-0.0036996	-0.0035646	-0.0029024	0.0011514	-0.00039279	-0.0028981	-0.0017503	-0.0019102	-0.0015054
728	0.00054371	-0.0017574	-0.0027805	-0.0038256	-0.0035739	-0.0028882	0.0011922	-0.00034203	-0.0026867	-0.0017093	-0.0018232	-0.0013648
730	0.00057587	-0.0017781	-0.0028865	-0.0038851	-0.0035472	-0.0030239	0.0013169	-0.00019763	-0.0025665	-0.0014921	-0.0016911	-0.0012608
732	0.00074788	-0.001729	-0.0028546	-0.0037532	-0.0034698	-0.0029508	0.0011797	-0.00038875	-0.0024987	-0.00143	-0.0016265	-0.001251
734	0.0010091	-0.0015112	-0.0026693	-0.0035215	-0.0032694	-0.0026565	0.00096807	-0.00043749	-0.0023797	-0.0015808	-0.0016617	-0.0012406
736	0.0010331	-0.0012908	-0.0026207	-0.0035646	-0.0033761	-0.0027011	0.001203	-3.31e-05	-0.0018684	-0.0013541	-0.001522	-0.0012075
738	0.0010597	-0.0011109	-0.0025291	-0.0033331	-0.0034605	-0.0026839	0.0012334	-3.68e-05	-0.0017157	-0.0013092	-0.0015977	-0.0013647
740	0.0010352	-0.00095774	-0.0026457	-0.0029416	-0.0033068	-0.0024398	0.0010401	-7.99e-05	-0.0017984	-0.0012515	-0.0015005	-0.0013106
742	0.00094578	-0.0011703	-0.0026802	-0.0027126	-0.0032904	-0.0023922	0.00067299	-0.00043001	-0.0018516	-0.0013611	-0.0016303	-0.001446
744	0.00097247	-0.0012968	-0.0026903	-0.0025809	-0.0033577	-0.0023665	0.00042555	-0.00068231	-0.0019584	-0.0013063	-0.0016001	-0.0014249
746	0.00099614	-0.001086	-0.0025469	-0.0024035	-0.0031635	-0.0021249	0.00020298	-0.00079577	-0.0018675	-0.0012506	-0.0014265	-0.0012893
748	0.00097975	-0.0010373	-0.0025247	-0.0022069	-0.0028879	-0.0020126	-9.82e-05	-0.0010294	-0.0019914	-0.0011615	-0.0012306	-0.0012435
750	0.0011473	-0.00088786	-0.0023048	-0.001869	-0.0024065	-0.001675	-0.00028029	-0.0012442	-0.0021188	-0.0010537	-0.0010672	-0.0011253
752	0.0011715	-0.00086147	-0.0022178	-0.0016966	-0.0022758	-0.0014944	-0.00064837	-0.001374	-0.0021773	-0.00095758	-0.00108	-0.0011215
754	0.0010974	-0.00098848	-0.0022781	-0.0016499	-0.00222	-0.0013517	-0.0007859	-0.0015457	-0.0023929	-0.00086232	-0.0011226	-0.0010554
756	0.00081351	-0.0011878	-0.0024059	-0.0016908	-0.0022832	-0.0011942	-0.0011043	-0.0017984	-0.0026287	-0.0010026	-0.0012877	-0.00101
758	0.00055453	-0.001347	-0.0025472	-0.0017411	-0.0021771	-0.0011072	-0.0014579	-0.0021662	-0.0030353	-0.0011945	-0.0014336	-0.0012483
760	0.00016491	-0.0016292	-0.0027874	-0.0019839	-0.0024641	-0.0012177	-0.0013742	-0.0019666	-0.0029343	-0.0011888	-0.0013992	-0.0010773
762	3.27e-05	-0.0017675	-0.0028537	-0.0021319	-0.0026887	-0.0011428	-0.0012024	-0.0018809	-0.0028165	-0.0010316	-0.0014512	-0.00086174
764	-0.00023007	-0.0019712	-0.0028607	-0.0023836	-0.0027845	-0.00095884	-0.0011759	-0.0017947	-0.0027806	-0.0011559	-0.0015488	-0.00084212
766	-0.00040158	-0.0022138	-0.002864	-0.002434	-0.0026315	-0.0007393	-0.0011899	-0.0019677	-0.0028059	-0.0012263	-0.0014396	-0.00072613
768	-0.00051878	-0.0022674	-0.0027893	-0.0023487	-0.0023498	-0.00042643	-0.0012215	-0.0020302	-0.0028716	-0.0012641	-0.0013141	-0.00060954
770	-0.0006831	-0.0022501	-0.0026989	-0.0024676	-0.0022363	-0.00020578	-0.0012638	-0.0020258	-0.002916	-0.0015096	-0.0012894	-0.00049901
772	-0.00081709	-0.0024081	-0.0027844	-0.0025903	-0.0022481	-0.00011639	-0.0012118	-0.0021421	-0.0029584	-0.0015226	-0.0012481	-0.0003445
774	-0.0013479	-0.0026731	-0.0029733	-0.0026473	-0.0024114	-0.00041156	-0.0016081	-0.0024113	-0.0032606	-0.0017196	-0.0014129	-0.00048334
776	-0.001595	-0.0028904	-0.0030417	-0.0026741	-0.0023656	-0.00040024	-0.0019374	-0.0025937	-0.0035695	-0.0020321	-0.0015316	-0.0005431
778	-0.0017374	-0.002971	-0.002935	-0.0025115	-0.0022828	-0.00023996	-0.0020664	-0.002693	-0.0036159	-0.0021256	-0.0016189	-0.00048374
780	-0.0016342	-0.0030096	-0.0029368	-0.0025429	-0.0023198	-0.00018302	-0.0022228	-0.0029534	-0.0038006	-0.0023296	-0.0018018	-0.00051448
782	-0.001686	-0.0031167	-0.0029584	-0.0025633	-0.0024089	-0.00017473	-0.0023659	-0.0031996	-0.0039408	-0.0025372	-0.0018779	-0.00044845
784	-0.0015566	-0.0031113	-0.0028892	-0.0023673	-0.0023052	-0.00017706	-0.0026571	-0.0034423	-0.0041868	-0.0027211	-0.0020806	-0.00057597
786	-0.0017043	-0.0033406	-0.0028535	-0.0022817	-0.0022395	-0.00044534	-0.0032035	-0.0040265	-0.0044956	-0.0032038	-0.0023436	-0.0010115
788	-0.0014614	-0.0033175	-0.0026227	-0.0018785	-0.0019294	-0.00040094	-0.0035662	-0.0044593	-0.004655	-0.0033304	-0.0025134	-0.0011441
790	-0.0010888	-0.0030391	-0.0021428	-0.0014224	-0.0014778	-0.00029719	-0.0040029	-0.0048482	-0.0048251	-0.0034733	-0.0026711	-0.0012524
792	-0.00077785	-0.0029041	-0.0017697	-0.00084802	-0.0010801	-5.1e-05	-0.004671	-0.0054093	-0.0050947	-0.0037282	-0.002841	-0.0013941
794	-0.00080212	-0.0026865	-0.0017708	-0.0008551	-0.001088	9.05e-05	-0.0042302	-0.0048285	-0.0047549	-0.0033766	-0.00272	-0.0011706
796	-0.001002	-0.0026882	-0.0021205	-0.0010659	-0.0014465	-0.00014642	-0.0038577	-0.0044641	-0.0046974	-0.0032864	-0.0028068	-0.0011779
798	-0.0012708	-0.0028085	-0.0023015	-0.00076976	-0.0014291	-0.00032662	-0.0043783	-0.0048428	-0.0051547	-0.0035991	-0.0031089	-0.001424
800	-0.0016415	-0.0031029	-0.0026482	-0.0010225	-0.0017534	-0.00040509	-0.0043499	-0.004638	-0.0051052	-0.0035403	-0.0030995	-0.0014228
802	-0.0017397	-0.0034916	-0.002799	-0.00092771	-0.0019786	-0.0004963	-0.0047802	-0.0049974	-0.0052862	-0.0036244	-0.0032801	-0.001538
804	-0.0017629	-0.0035802	-0.0028683	-0.00073709	-0.0017012	-0.00045373	-0.0052153	-0.0052175	-0.0055215	-0.0037434	-0.0031315	-0.001584
806	-0.0021371	-0.0035556	-0.0030262	-0.00090819	-0.0016438	-0.00051299	-0.0051846	-0.0049102	-0.0053302	-0.0037712	-0.0029322	-0.0015595
808	-0.0024253	-0.0036404	-0.0030793	-0.00083973	-0.0016224	-0.0005049	-0.005438	-0.0048966	-0.0054113	-0.0038573	-0.0029187	-0.0015096
810	-0.0025864	-0.0036539	-0.0030843	-0.00066388	-0.0013128	-0.00023389	-0.0059388	-0.0051545	-0.0056424	-0.0041558	-0.003	-0.0014
812	-0.002902	-0.0037484	-0.0030871	-0.00058318	-0.0013212	-0.00025624	-0.0062203	-0.0052009	-0.0056009	-0.0040977	-0.0030205	-0.0014632
814	-0.0029566	-0.003883	-0.0031015	-0.00064072	-0.0012438	-0.00032065	-0.0063646	-0.0053688	-0.0055498	-0.0042561	-0.0031328	-0.0015037
816	-0.0032595	-0.0037966	-0.0031908	-0.00061362	-0.001286	-0.00049559	-0.0068369	-0.0054902	-0.005623	-0.0045184	-0.0033368	-0.0015781
818	-0.0033725	-0.0039742	-0.0032806	-0.00072486	-0.0013049	-0.00053382	-0.0069212	-0.005683	-0.0054681	-0.0044408	-0.003212	-0.0015487
820	-0.003488	-0.0042562	-0.0035174	-0.00074286	-0.0014825	-0.0005772	-0.0067347	-0.0055726	-0.0052279	-0.0041192	-0.0030731	-0.0014495
822	-0.0033833	-0.0041579	-0.0034397	-0.00042432	-0.0013515	-0.00022297	-0.0068707	-0.0058109	-0.0051894	-0.0039952	-0.0030874	-0.0014026
824	-0.0034335	-0.0041396	-0.0034006	-0.00038225	-0.0010255	5.27e-05	-0.0070008	-0.0059738	-0.0052767	-0.0039761	-0.0030348	-0.0013751
826	-0.003579	-0.0041182	-0.0035682	-0.0004044	-0.00086612	0.00016271	-0.0071572	-0.0061504	-0.0053852	-0.0039554	-0.0028489	-0.0012625
828	-0.0037367	-0.0041085	-0.0037489	-0.00062859	-0.00091941	4.83e-05	-0.0073107	-0.0064648	-0.0056255	-0.0042361	-0.0030157	-0.0012613
830	-0.0039779	-0.0042326	-0.0038626	-0.00087695	-0.0010642	-1.88e-05	-0.0073919	-0.0067195	-0.0057767	-0.0044175	-0.003189	-0.0013335
832	-0.0042556	-0.0041737	-0.0040483	-0.0010213	-0.0010092	1.4e-05	-0.0073217	-0.0066156	-0.0058184	-0.0043902	-0.0030953	-0.0012308
834	-0.0043595	-0.0042233	-0.0040956	-0.00095602	-0.0011258	6.35e-05	-0.0072303	-0.0066956	-0.0058927	-0.0043341	-0.0032057	-0.0011743
836	-0.0041332	-0.0043342	-0.0039712	-0.00077269	-0.0010559	0.00035677	-0.0072575	-0.0069448	-0.0057257	-0.0042394	-0.0031312	-0.0010261
838	-0.0040418	-0.0041741	-0.0037522	-0.00063344	-0.0010301	0.00056437	-0.0071394	-0.006993	-0.0055532	-0.0040642	-0.0030242	-0.00092393
840	-0.0039267	-0.004049	-0.003628	-0.00068572	-0.001239	0.00056023	-0.0072281	-0.00715	-0.0055951	-0.0043607	-0.0032982	-0.0011045
842	-0.0038573	-0.0040801	-0.0037032	-0.00081304	-0.0014241	0.00047245	-0.0072373	-0.0073466	-0.0057673	-0.0044201	-0.0035359	-0.0012649
844	-0.0037759	-0.0041245	-0.0035895	-0.00073072	-0.0012209	0.00056599	-0.0070343	-0.0073188	-0.0056457	-0.004312	-0.0034077	-0.0011745
846	-0.0035026	-0.0039243	-0.0031141	-0.0006206	-0.00092346	0.00075276	-0.0068068	-0.0073502	-0.005435	-0.0041665	-0.0033343	-0.0010202
848	-0.0030403	-0.0035264	-0.0026934	-0.00048459	-0.00058854	0.0011169	-0.0065247	-0.0072561	-0.005316	-0.0039278	-0.00334	-0.00081067
850	-0.0027633	-0.0031539	-0.0026061	-0.00042139	-0.00052403	0.0012987	-0.0064693	-0.00726	-0.0053424	-0.0038424	-0.0034765	-0.0006514
852	-0.0027303	-0.0029631	-0.0028179	-0.00076632	-0.00088736	0.0012699	-0.0058497	-0.0067637	-0.0051147	-0.0034166	-0.0033167	-0.00041923
854	-0.0029307	-0.0029109	-0.0032676	-0.0019369	-0.0017794	0.0010558	-0.0040578	-0.0052401	-0.004276	-0.0027942	-0.0029077	3.54e-05
856	-0.0030876	-0.0029964	-0.0034166	-0.0024199	-0.002243	0.00077764	-0.003654	-0.0048048	-0.0039869	-0.0027897	-0.0028527	5.35e-05
858	-0.0032392	-0.0031217	-0.0034367	-0.0026932	-0.0024933	0.00062019	-0.0036431	-0.0046971	-0.0038319	-0.0027248	-0.0028026	2.52e-05
860	-0.0035533	-0.0032955	-0.0035683	-0.0030072	-0.0028439	0.00053575	-0.0033768	-0.0043802	-0.0034099	-0.0024927	-0.0026224	8.56e-05
862	-0.0035309	-0.0034855	-0.003637	-0.0028318	-0.0028125	0.00048833	-0.003695	-0.0047097	-0.0035002	-0.0025981	-0.0025624	-4.1e-05
864	-0.0038769	-0.0037161	-0.0037454	-0.0028015	-0.002831	0.0002063	-0.0038687	-0.0047885	-0.0036317	-0.0027703	-0.0025667	-0.00025885
866	-0.0044228	-0.0037916	-0.0039882	-0.0031851	-0.0032484	-0.00012943	-0.0034208	-0.0042792	-0.003206	-0.002636	-0.0023862	-0.00016511
868	-0.0047453	-0.0038793	-0.004032	-0.0031816	-0.003341	-0.00038001	-0.0036618	-0.0042745	-0.0030499	-0.0027332	-0.0024493	-0.000237
870	-0.0049047	-0.0039507	-0.0039218	-0.002967	-0.003187	-0.00050237	-0.0038801	-0.0043874	-0.0028722	-0.0026924	-0.0024824	-0.00036806
872	-0.0053397	-0.0042637	-0.0041825	-0.0031112	-0.0035919	-0.00099605	-0.0039799	-0.0042885	-0.0026798	-0.0024785	-0.0025636	-0.00066678
874	-0.0056973	-0.0045359	-0.0045491	-0.0030188	-0.0038752	-0.0013995	-0.0044546	-0.0045292	-0.0028852	-0.0025224	-0.0027057	-0.00093566
876	-0.006036	-0.0044239	-0.0046016	-0.0027738	-0.003998	-0.0015172	-0.0043076	-0.0042201	-0.0025179	-0.0020434	-0.0025128	-0.00081896
878	-0.0062688	-0.0047658	-0.0047868	-0.0026868	-0.004098	-0.0016618	-0.0041431	-0.0041377	-0.0023231	-0.0015546	-0.0021846	-0.00076648
880	-0.006495	-0.0049034	-0.0048376	-0.0024692	-0.0039473	-0.0017148	-0.0043645	-0.004055	-0.0023253	-0.0015044	-0.0020649	-0.0008309
882	-0.0068865	-0.004991	-0.0047619	-0.0023505	-0.0037208	-0.0016858	-0.0047861	-0.0042673	-0.0023551	-0.0016807	-0.0022427	-0.0010696
884	-0.0073824	-0.005179	-0.0046122	-0.002405	-0.0034447	-0.0016968	-0.0050715	-0.0043403	-0.0024634	-0.0017363	-0.0022828	-0.0011277
886	-0.0078996	-0.0053999	-0.0048628	-0.0026474	-0.0034955	-0.0020919	-0.0055257	-0.0045948	-0.0028818	-0.0021289	-0.0025048	-0.0013952
888	-0.0081702	-0.0055561	-0.004924	-0.0029857	-0.0035504	-0.0023371	-0.0053542	-0.0044729	-0.0028676	-0.0021712	-0.0025298	-0.0012553
890	-0.0085813	-0.0057598	-0.0050167	-0.0031822	-0.0035558	-0.0024579	-0.0055698	-0.0044213	-0.0029085	-0.0022789	-0.0024732	-0.0013232
892	-0.0087984	-0.0058664	-0.0050199	-0.0032158	-0.0033915	-0.0023867	-0.0056072	-0.0043871	-0.0029831	-0.0023893	-0.0024268	-0.001234
894	-0.0090492	-0.0062092	-0.0050733	-0.003325	-0.003562	-0.0024853	-0.0056934	-0.0045172	-0.0029857	-0.00256	-0.0025207	-0.0012537
896	-0.0090813	-0.0062223	-0.0049433	-0.0031805	-0.00357	-0.0025835	-0.005846	-0.0044577	-0.0030152	-0.0027373	-0.0025478	-0.0011867
898	-0.0094795	-0.0062076	-0.0050622	-0.0032215	-0.0035837	-0.0027233	-0.0059242	-0.0044004	-0.0033513	-0.0029568	-0.002732	-0.0014887
900	-0.0094383	-0.006263	-0.0049882	-0.0030521	-0.0034849	-0.0025638	-0.006024	-0.0044303	-0.0035553	-0.0033622	-0.0029417	-0.0016707
902	-0.0092119	-0.0063505	-0.0049609	-0.0032531	-0.003261	-0.0024264	-0.0057203	-0.0044147	-0.0035618	-0.0034364	-0.0028033	-0.0014445
904	-0.0090223	-0.0060526	-0.0046801	-0.003234	-0.0029578	-0.0023531	-0.0052819	-0.0040253	-0.0031068	-0.0033477	-0.0024012	-0.0010603
906	-0.008452	-0.0057788	-0.004313	-0.0030419	-0.0027006	-0.0023222	-0.005018	-0.0040687	-0.0029844	-0.0032126	-0.0022281	-0.0010031
908	-0.0076784	-0.0054345	-0.0039745	-0.0027601	-0.0022139	-0.0019428	-0.0048104	-0.0041315	-0.0030596	-0.0031075	-0.0021228	-0.00075283
910	-0.0075392	-0.0053083	-0.0038417	-0.0025123	-0.0019693	-0.0016159	-0.004537	-0.0038337	-0.0030423	-0.0026788	-0.0019446	-0.00039759
912	-0.007368	-0.005078	-0.0035043	-0.0026114	-0.0021624	-0.0017405	-0.0040073	-0.0034207	-0.0029297	-0.0021883	-0.0017003	-0.00022174
914	-0.0070685	-0.0052542	-0.0034545	-0.0030146	-0.0024054	-0.0017563	-0.0035712	-0.0033756	-0.0026858	-0.0023401	-0.0015581	-5.61e-05
916	-0.0066021	-0.0051796	-0.0031577	-0.0024969	-0.0021492	-0.0019567	-0.0037489	-0.003534	-0.0024081	-0.0022038	-0.00141	-2.21e-05
918	-0.0059363	-0.0046711	-0.0029538	-0.0021918	-0.0017452	-0.0019471	-0.0035546	-0.0032652	-0.0024512	-0.0020498	-0.0011898	-0.00019625
920	-0.0051657	-0.0040851	-0.0025844	-0.0014953	-0.0013073	-0.0016458	-0.003207	-0.0029149	-0.0022533	-0.0018686	-0.0010954	-0.00036836
922	-0.004273	-0.0030783	-0.0019435	-0.00076541	-0.00051725	-0.0011772	-0.0026858	-0.0023642	-0.0018423	-0.0014718	-0.0007817	-0.00044178
924	-0.0033681	-0.0021631	-0.0012545	-0.00023108	4.6e-05	-0.00078491	-0.0017452	-0.001242	-0.00080822	-0.00063985	-0.00022178	-0.00020161
926	-0.002782	-0.0015334	-0.00078446	-0.0001701	0.00039902	-0.00058721	-0.0006057	4.17e-05	0.0007158	0.00038159	0.00067315	0.00030511
928	-0.0022129	-0.00097452	-0.00016326	-4.21e-05	0.00058569	-0.0005772	-0.00017269	0.00039798	0.0011989	0.00062762	0.00063321	0.00019469
930	-0.0012919	5.54e-05	0.00071509	0.00085933	0.0010965	-0.00027707	0.00027174	0.00083908	0.0016476	0.0012037	0.00082261	-7.05e-05
932	-0.00059745	0.00097391	0.0015722	0.0015226	0.0014527	3.22e-05	0.0010211	0.0017777	0.0025169	0.0020184	0.0011411	0.00021714
934	0.0003263	0.0018989	0.0023178	0.0019739	0.0018439	0.00031804	0.0021939	0.0028096	0.0034834	0.0027848	0.0017743	0.00049512
936	0.0011307	0.0029062	0.0031324	0.0021923	0.0020487	0.00069189	0.0035063	0.0038377	0.0046448	0.0035956	0.002235	0.00084086
938	0.0019548	0.0037183	0.0038521	0.002743	0.0023572	0.0009187	0.0042001	0.0044421	0.004972	0.0038616	0.0024321	0.00074874
940	0.0030282	0.0048193	0.0047977	0.0034463	0.0029952	0.0013208	0.0048668	0.0049533	0.0056443	0.0042626	0.0024822	0.00044426
942	0.004006	0.0058419	0.0058619	0.0042303	0.0036231	0.0016113	0.0056447	0.0054764	0.0064535	0.0049581	0.0026439	0.00023594
944	0.0051204	0.0068161	0.0067763	0.0050105	0.0044299	0.0021633	0.0066192	0.0063849	0.0071037	0.0057972	0.0033078	0.00079313
946	0.0058478	0.0074117	0.0072352	0.0053035	0.0049398	0.0023938	0.0075152	0.0070832	0.0078173	0.0063406	0.0036357	0.0012611
948	0.0063734	0.0081394	0.0079428	0.0056172	0.0054351	0.0025968	0.008397	0.0080047	0.0088344	0.0068669	0.0041419	0.0016185
950	0.0074874	0.0090269	0.009139	0.0064706	0.0065263	0.0031985	0.0088366	0.0085397	0.0093038	0.0068662	0.0045734	0.0018435
952	0.0084791	0.0099354	0.010163	0.0072551	0.0073644	0.0038788	0.0096848	0.0093413	0.010051	0.0072374	0.0049691	0.0023366
954	0.0091555	0.010643	0.011126	0.0081376	0.0079424	0.0044995	0.010185	0.010161	0.010675	0.007673	0.0051585	0.0028257
956	0.010021	0.011499	0.01188	0.009027	0.008559	0.0049862	0.010586	0.010965	0.011198	0.0080221	0.0054081	0.0032198
958	0.010068	0.011737	0.011878	0.0091626	0.0087146	0.0051122	0.0109	0.011404	0.011739	0.0085238	0.0059783	0.0034336
960	0.01068	0.012286	0.012415	0.0093596	0.0090014	0.005461	0.01172	0.012031	0.012617	0.0090495	0.0066469	0.0037773
962	0.011309	0.012832	0.012868	0.0094043	0.0093835	0.0054761	0.012435	0.012759	0.013196	0.009429	0.0072814	0.004106
964	0.011973	0.013385	0.013333	0.0099934	0.0097462	0.0055314	0.012922	0.01332	0.013632	0.0098724	0.0079696	0.0043845
966	0.012307	0.013792	0.01385	0.010573	0.010389	0.0060257	0.013085	0.013613	0.013908	0.010287	0.0086241	0.0047649
968	0.012547	0.014119	0.014094	0.010934	0.010838	0.0064223	0.013014	0.014029	0.013912	0.010472	0.0090919	0.0051621
970	0.012215	0.014156	0.013946	0.010892	0.01093	0.0064239	0.012879	0.014547	0.013919	0.010715	0.0096827	0.0051986
972	0.012376	0.014238	0.014053	0.010705	0.010802	0.0060853	0.012843	0.014562	0.014072	0.010612	0.0099477	0.0052276
974	0.012608	0.014071	0.013899	0.010478	0.010989	0.0060827	0.013042	0.014833	0.014533	0.010433	0.010405	0.0054545
976	0.01289	0.014423	0.014107	0.010775	0.011515	0.0060374	0.013221	0.015564	0.014986	0.010859	0.010958	0.0055939
978	0.013168	0.014921	0.014229	0.010608	0.012009	0.0064003	0.01337	0.016141	0.015011	0.010863	0.011324	0.0055228
980	0.0131	0.014946	0.014299	0.010456	0.012156	0.006641	0.013398	0.016343	0.015439	0.010854	0.011467	0.0055605
982	0.012616	0.014921	0.014297	0.0099392	0.012272	0.0065723	0.013511	0.016737	0.015972	0.011094	0.011961	0.0057871
984	0.012109	0.014164	0.013777	0.0088638	0.011504	0.0059735	0.013754	0.017061	0.016444	0.011257	0.012266	0.0060216
986	0.011058	0.013327	0.013113	0.0078121	0.010709	0.0051371	0.013326	0.016433	0.016041	0.010706	0.01195	0.0058254
988	0.01047	0.012955	0.012824	0.007218	0.009983	0.0046564	0.012913	0.015641	0.015162	0.0098761	0.011054	0.0051982
990	0.010088	0.012645	0.0126	0.0070043	0.0096064	0.0044618	0.013166	0.015745	0.015387	0.0099693	0.011024	0.0051828
992	0.0093803	0.011597	0.012003	0.0060455	0.0087991	0.0039655	0.013405	0.015381	0.015467	0.0096859	0.010538	0.0053642
994	0.0088773	0.010458	0.011342	0.0052479	0.008094	0.0033444	0.013397	0.014441	0.015123	0.0091704	0.0097173	0.0050671
996	0.008415	0.0092705	0.011152	0.0048404	0.0078075	0.0029045	0.013252	0.013462	0.014994	0.0087419	0.0086483	0.0051424
998	0.0076111	0.0075534	0.010894	0.0039128	0.0074452	0.0024419	0.012983	0.012312	0.015144	0.008161	0.0072984	0.0057223
1000	0.0063121	0.005189	0.010526	0.0026253	0.0065954	0.0019068	0.012664	0.011014	0.014739	0.006685	0.0052217	0.0068156

## Sheet: Metabolomics Data
Sample	S1	S2	S3	S4	S5	S6	S7	S8	S9	S10	S11	S12	S13	S14	S15	S16	S17	S18	S19	S20	S21	S22	S23	S24	S25	S26	S27	S28	S29	S30	S31	S32	S33	S34	S35	S36
Genotype	MR4E	MR4E	MR4E	MR4E	MR4E	MR4E	E1-C12	E1-C12	E1-C12	E1-C12	E1-C12	E1-C12	59a	59a	59a	59a	59a	59a	E5	E5	E5	E5	E5	E5	3-B8	3-B8	3-B8	3-B8	3-B8	3-B8	4-G7	4-G7	4-G7	4-G7	4-G7	4-G7
Phenotype	Untreated	Untreated	Untreated	FSM	FSM	FSM	Untreated	Untreated	Untreated	FSM	FSM	FSM	Untreated	Untreated	Untreated	FSM	FSM	FSM	Untreated	Untreated	Untreated	FSM	FSM	FSM	Untreated	Untreated	Untreated	FSM	FSM	FSM	Untreated	Untreated	Untreated	FSM	FSM	FSM
G1P/F6P	5.45	6.42	6.88	81.95	6.92	7.85	6.23	2.55	5.5	9.19	7.05	9.24	17.39	19.69	12.32	17.6	14.02	18.6	77.2	72.33	65.87	54.47	49.57	121.27	42.18	29.82	25.42	26.83	35.13	38.08	52.9	70.67	66.2	44.22	40.83	45.96
G6P	8.49	8.55	8.62	64.43	8.05	10.14	5.95	3.28	4.74	8.68	5.34	5.43	9.47	11.18	6.81	9.15	8.37	10.36	84.33	76.64	68.84	54.46	70.07	142.86	52.99	44.03	37.72	36.01	46.66	53.85	68.46	72.83	61.57	58.19	53.8	59.95
GADP	18.95	16.53	16.5	292.35	18.35	18.51	20.31	15.17	19.3	19.81	18.64	17.14	30.65	34.34	25.21	35.49	23.62	29.48	21.85	25.33	28.17	25.89	21.79	27.48	36.76	26.35	28.09	34.16	26.95	31.67	35	55.57	139.96	127.61	26.66	24.57
Gly3P	12.78	11.81	11.55	279.35	13.6	12.99	57.51	47.8	70.79	187.78	83.36	60.49	46.36	49.25	35.32	58.08	45.18	51.75	119.04	151.39	156.43	155.58	120.27	248.13	70.78	30.47	34.85	35.5	45.03	52.02	108.34	172.49	164.46	67.43	91.63	48.62
LAC	2781.82	3085.38	2956.06	5370.03	3261.82	2796.81	3185.92	3755.22	4364.43	4657.69	4233	1851.9	1921.3	2398.91	1735.68	2826.84	2221.81	2011.19	2062.7	2392.47	2506.36	2635.06	2172.9	2688.39	2058.02	2088.54	2075.13	2423.19	2062.19	2553.94	2920.37	3342.93	3056.53	3173.67	2997.22	2899.03
PEP	87.01	104.45	111.33	401.91	112.74	121.53	97.3	36.94	68.07	161.37	87.26	80.81	88.22	102.93	63.79	104.99	74.32	94.25	217.26	199.32	165.63	136.63	142.24	210.69	184.94	133.32	114.84	132.05	145.05	166.28	198.32	253.09	179.51	134.15	147.02	148.33
PYR	357.11	451.54	380.29	163.26	414.55	360.04	452.49	648.74	598.42	540.2	591.35	261.93	260.36	397.07	242.96	410.92	342.82	253.07	98.76	133.46	145.17	174.21	117.05	142.37	172.25	192.27	220.11	253.58	186.84	209.86	214.41	234.47	237.28	256.63	166.24	229.73
DXP	3.75	3.39	4.52	5.84	4.33	3.12	6.17	4.99	8.96	13.7	10.26	9.63	6.74	5.67	6.73	16.82	9.44	7.83	1.31	1.61	2.07	3.11	1.61	2.43	2.35	2.94	4.23	6.11	3.1	3.07	6.75	9.55	17.49	23.35	5.65	6.37
MEcPP	2.64	2.93	3.05	ND	ND	ND	3.16	3.26	5.41	ND	ND	ND	6.78	5.61	6.74	1.78	1.16	1.01	1.87	2.45	2.86	ND	ND	ND	2.5	3.03	3.73	ND	ND	ND	5.59	6.72	7.67	ND	ND	ND
Total in ng
